# Supplementary material for: Non-linear relationship between the first meal time of the day and gallstone incidence in American adults: a population-based cross-sectional study
Source: Front Nutr. 2024 Dec 16;11:1521707. doi: 10.3389/fnut.2024.1521707 (PMC11684388; doi:10.3389/fnut.2024.1521707)
Supplement: Supplementary file 1 [file Table_1.xls]

DRXFDCD	DRXFCSD	DRXFCLD
11000000	MILK, HUMAN	Milk, human
11100000	MILK, NFS	Milk, NFS
11111000	MILK, WHOLE	Milk, whole
11111100	MILK, LOW SODIUM, WHOLE	Milk, low sodium, whole
11111150	MILK, CALCIUM FORTIFIED, WHOLE	Milk, calcium fortified, whole
11111160	MILK, CALCIUM FORTIFIED, LOW FAT (1%)	Milk, calcium fortified, low fat (1%)
11111170	MILK, CALCIUM FORTIFIED, FAT FREE (SKIM)	Milk, calcium fortified, fat free (skim)
11112110	MILK, REDUCED FAT (2%)	Milk, reduced fat (2%)
11112120	MILK, ACIDOPHILUS, LOW FAT (1%)	Milk, acidophilus, low fat (1%)
11112130	MILK, ACIDOPHILUS, REDUCED FAT (2%)	Milk, acidophilus, reduced fat (2%)
11112210	MILK, LOW FAT (1%)	Milk, low fat (1%)
11113000	MILK, FAT FREE (SKIM)	Milk, fat free (skim)
11114300	MILK, LACTOSE FREE, LOW FAT (1%)	Milk, lactose free, low fat (1%)
11114320	MILK, LACTOSE FREE, FAT FREE (SKIM)	Milk, lactose free, fat free (skim)
11114330	MILK, LACTOSE FREE, REDUCED FAT (2%)	Milk, lactose free, reduced fat (2%)
11114350	MILK, LACTOSE FREE, WHOLE	Milk, lactose free, whole
11115000	BUTTERMILK, FAT FREE (SKIM)	Buttermilk, fat free (skim)
11115100	BUTTERMILK, LOW FAT (1%)	Buttermilk, low fat (1%)
11115200	BUTTERMILK, REDUCED FAT (2%)	Buttermilk, reduced fat (2%)
11115300	BUTTERMILK, WHOLE	Buttermilk, whole
11115400	KEFIR, NS AS TO FAT CONTENT	Kefir, NS as to fat content
11116000	GOAT'S MILK, WHOLE	Goat's milk, whole
11120000	MILK, DRY, RECONSTITUTED, NS AS TO FAT CONTENT	Milk, dry, reconstituted, NS as to fat content
11121100	MILK, DRY, RECONSTITUTED, WHOLE	Milk, dry, reconstituted, whole
11121210	MILK, DRY, RECONSTITUTED, LOW FAT (1%)	Milk, dry, reconstituted, low fat (1%)
11121300	MILK, DRY, RECONSTITUTED, FAT FREE (SKIM)	Milk, dry, reconstituted, fat free (skim)
11210050	MILK, EVAPORATED, NS AS TO FAT CONTENT	Milk, evaporated, NS as to fat content
11211050	MILK, EVAPORATED, WHOLE	Milk, evaporated, whole
11211400	MILK, EVAPORATED, REDUCED FAT (2%)	Milk, evaporated, reduced fat (2%)
11212050	MILK, EVAPORATED, FAT FREE (SKIM)	Milk, evaporated, fat free (skim)
11220000	MILK, CONDENSED, SWEETENED	Milk, condensed, sweetened
11300100	NON-DAIRY MILK, NFS	Non-dairy milk, NFS
11320000	SOY MILK	Soy milk
11320100	SOY MILK, LIGHT	Soy milk, light
11320200	SOY MILK, NONFAT	Soy milk, nonfat
11321000	SOY MILK, CHOCOLATE	Soy milk, chocolate
11321100	SOY MILK, LIGHT, CHOCOLATE	Soy milk, light, chocolate
11321200	SOY MILK, NONFAT, CHOCOLATE	Soy milk, nonfat, chocolate
11350000	ALMOND MILK, SWEETENED	Almond milk, sweetened
11350010	ALMOND MILK, SWEETENED, CHOCOLATE	Almond milk, sweetened, chocolate
11350020	ALMOND MILK, UNSWEETENED	Almond milk, unsweetened
11350030	ALMOND MILK, UNSWEETENED, CHOCOLATE	Almond milk, unsweetened, chocolate
11360000	RICE MILK	Rice milk
11370000	COCONUT MILK	Coconut milk
11400000	YOGURT, NFS	Yogurt, NFS
11400010	YOGURT, GREEK, NS AS TO TYPE OF MILK OR FLAVOR	Yogurt, Greek, NS as to type of milk or flavor
11410000	YOGURT, NS AS TO TYPE OF MILK OR FLAVOR	Yogurt, NS as to type of milk or flavor
11411010	YOGURT, NS AS TO TYPE OF MILK, PLAIN	Yogurt, NS as to type of milk, plain
11411100	YOGURT, WHOLE MILK, PLAIN	Yogurt, whole milk, plain
11411200	YOGURT, LOW FAT MILK, PLAIN	Yogurt, low fat milk, plain
11411300	YOGURT, NONFAT MILK, PLAIN	Yogurt, nonfat milk, plain
11411390	YOGURT, GREEK, NS AS TO TYPE OF MILK, PLAIN	Yogurt, Greek, NS as to type of milk, plain
11411400	YOGURT, GREEK, WHOLE MILK, PLAIN	Yogurt, Greek, whole milk, plain
11411410	YOGURT, GREEK, LOW FAT MILK, PLAIN	Yogurt, Greek, low fat milk, plain
11411420	YOGURT, GREEK, NONFAT MILK, PLAIN	Yogurt, Greek, nonfat milk, plain
11430000	YOGURT, NS AS TO TYPE OF MILK, FRUIT	Yogurt, NS as to type of milk, fruit
11431000	YOGURT, WHOLE MILK, FRUIT	Yogurt, whole milk, fruit
11432000	YOGURT, LOW FAT MILK, FRUIT	Yogurt, low fat milk, fruit
11433000	YOGURT, NONFAT MILK, FRUIT	Yogurt, nonfat milk, fruit
11433990	YOGURT, GREEK, NS AS TO TYPE OF MILK, FRUIT	Yogurt, Greek, NS as to type of milk, fruit
11434000	YOGURT, GREEK, WHOLE MILK, FRUIT	Yogurt, Greek, whole milk, fruit
11434010	YOGURT, GREEK, LOW FAT MILK, FRUIT	Yogurt, Greek, low fat milk, fruit
11434020	YOGURT, GREEK, NONFAT MILK, FRUIT	Yogurt, Greek, nonfat milk, fruit
11434090	YOGURT, NS AS TO TYPE OF MILK, FLAVORS OTHER THAN FRUIT	Yogurt, NS as to type of milk, flavors other than fruit
11434100	YOGURT, WHOLE MILK, FLAVORS OTHER THAN FRUIT	Yogurt, whole milk, flavors other than fruit
11434200	YOGURT, LOW FAT MILK, FLAVORS OTHER THAN FRUIT	Yogurt, low fat milk, flavors other than fruit
11434300	YOGURT, NONFAT MILK, FLAVORS OTHER THAN FRUIT	Yogurt, nonfat milk, flavors other than fruit
11435000	YOGURT, GREEK, NS AS TO TYPE OF MILK, FLAVORS OTHER THAN FRU	Yogurt, Greek, NS as to type of milk, flavors other than fruit
11435010	YOGURT, GREEK, WHOLE MILK, FLAVORS OTHER THAN FRUIT	Yogurt, Greek, whole milk, flavors other than fruit
11435020	YOGURT, GREEK, LOW FAT MILK, FLAVORS OTHER THAN FRUIT	Yogurt, Greek, low fat milk, flavors other than fruit
11435030	YOGURT, GREEK, NONFAT MILK, FLAVORS OTHER THAN FRUIT	Yogurt, Greek, nonfat milk, flavors other than fruit
11435100	YOGURT, GREEK, WITH OATS	Yogurt, Greek, with oats
11436000	YOGURT, LIQUID	Yogurt, liquid
11440010	CHIPOTLE DIP, YOGURT BASED	Chipotle dip, yogurt based
11440020	DILL DIP, YOGURT BASED	Dill dip, yogurt based
11440030	ONION DIP, YOGURT BASED	Onion dip, yogurt based
11440040	RANCH DIP, YOGURT BASED	Ranch dip, yogurt based
11440050	SPINACH DIP, YOGURT BASED	Spinach dip, yogurt based
11440060	TZATZIKI DIP	Tzatziki dip
11440070	VEGETABLE DIP, YOGURT BASED	Vegetable dip, yogurt based
11446000	YOGURT PARFAIT, LOW FAT, WITH FRUIT	Yogurt parfait, low fat, with fruit
11459990	FROZEN YOGURT, NFS	Frozen yogurt, NFS
11460000	FROZEN YOGURT, VANILLA	Frozen yogurt, vanilla
11460100	FROZEN YOGURT, CHOCOLATE	Frozen yogurt, chocolate
11460500	FROZEN YOGURT, SOFT SERVE, VANILLA	Frozen yogurt, soft serve, vanilla
11460510	FROZEN YOGURT, SOFT SERVE, CHOCOLATE	Frozen yogurt, soft serve, chocolate
11461200	FROZEN YOGURT SANDWICH	Frozen yogurt sandwich
11461210	FROZEN YOGURT BAR, VANILLA	Frozen yogurt bar, vanilla
11461220	FROZEN YOGURT BAR, CHOCOLATE	Frozen yogurt bar, chocolate
11461250	FROZEN YOGURT CONE, CHOCOLATE	Frozen yogurt cone, chocolate
11461260	FROZEN YOGURT CONE, VANILLA	Frozen yogurt cone, vanilla
11461300	FROZEN YOGURT CONE, VANILLA, WAFFLE CONE	Frozen yogurt cone, vanilla, waffle cone
11461320	FROZEN YOGURT CONE, CHOCOLATE, WAFFLE CONE	Frozen yogurt cone, chocolate, waffle cone
11480000	BABY TODDLER FOOD, NFS	Baby Toddler food, NFS
11480010	BABY TODDLER YOGURT, PLAIN	Baby Toddler yogurt, plain
11480020	YOGURT, WHOLE MILK, BABY FOOD, WITH FRUIT AND MULTIGRAIN CER	Yogurt, whole milk, baby food, with fruit and multigrain cereal puree, NFS
11480030	YOGURT, WHOLE MILK, BABY FOOD, WITH FRUIT AND MULTIGRAIN CER	Yogurt, whole milk, baby food, with fruit and multigrain cereal puree, plus iron
11480040	YOGURT, WHOLE MILK, BABY FOOD, WITH FRUIT AND MULTIGRAIN CER	Yogurt, whole milk, baby food, with fruit and multigrain cereal puree, plus DHA
11480100	BABY TODDLER YOGURT, WITH FRUIT	Baby Toddler yogurt, with fruit
11511000	CHOCOLATE MILK, NFS	Chocolate milk, NFS
11511100	CHOCOLATE MILK, READY TO DRINK, WHOLE	Chocolate milk, ready to drink, whole
11511200	CHOCOLATE MILK, READY TO DRINK, REDUCED FAT	Chocolate milk, ready to drink, reduced fat
11511300	CHOCOLATE MILK, READY TO DRINK, FAT FREE	Chocolate milk, ready to drink, fat free
11511400	CHOCOLATE MILK, READY TO DRINK, LOW FAT	Chocolate milk, ready to drink, low fat
11511550	CHOCOLATE MILK, READY TO DRINK, REDUCED SUGAR, NS AS TO MILK	Chocolate milk, ready to drink, reduced sugar, NS as to milk
11511600	CHOCOLATE MILK, READY TO DRINK, LOW FAT (NESQUIK)	Chocolate milk, ready to drink, low fat (Nesquik)
11511610	CHOCOLATE MILK, READY TO DRINK, FAT FREE (NESQUIK)	Chocolate milk, ready to drink, fat free (Nesquik)
11511700	CHOCOLATE MILK, READY TO DRINK, LOW FAT, NO SUGAR ADDED (NES	Chocolate milk, ready to drink, low fat, no sugar added (Nesquik)
11512010	HOT CHOCOLATE / COCOA, READY TO DRINK	Hot chocolate / Cocoa, ready to drink
11512020	HOT CHOCOLATE / COCOA, READY TO DRINK, MADE WITH NONFAT MILK	Hot chocolate / Cocoa, ready to drink, made with nonfat milk
11512030	HOT CHOCOLATE / COCOA, READY TO DRINK, MADE WITH NON-DAIRY M	Hot chocolate / Cocoa, ready to drink, made with non-dairy milk
11512100	HOT CHOCOLATE / COCOA, READY TO DRINK, WITH WHIPPED CREAM	Hot chocolate / Cocoa, ready to drink, with whipped cream
11512110	HOT CHOCOLATE / COCOA, READY TO DRINK, MADE WITH NONFAT MILK	Hot chocolate / Cocoa, ready to drink, made with nonfat milk and whipped cream
11512120	HOT CHOCOLATE / COCOA, READY TO DRINK, MADE WITH NON-DAIRY M	Hot chocolate / Cocoa, ready to drink, made with non-dairy milk and whipped cream
11513000	CHOCOLATE MILK, MADE FROM DRY MIX, NS AS TO TYPE OF MILK	Chocolate milk, made from dry mix, NS as to type of milk
11513100	CHOCOLATE MILK, MADE FROM DRY MIX WITH WHOLE MILK	Chocolate milk, made from dry mix with whole milk
11513150	CHOCOLATE MILK, MADE FROM DRY MIX WITH REDUCED FAT MILK	Chocolate milk, made from dry mix with reduced fat milk
11513200	CHOCOLATE MILK, MADE FROM DRY MIX WITH LOW FAT MILK	Chocolate milk, made from dry mix with low fat milk
11513300	CHOCOLATE MILK, MADE FROM DRY MIX WITH FAT FREE MILK	Chocolate milk, made from dry mix with fat free milk
11513310	CHOCOLATE MILK, MADE FROM DRY MIX WITH NON-DAIRY MILK	Chocolate milk, made from dry mix with non-dairy milk
11513350	CHOCOLATE MILK, MADE FROM REDUCED SUGAR MIX, NS AS TO TYPE O	Chocolate milk, made from reduced sugar mix, NS as to type of milk
11513355	CHOCOLATE MILK, MADE FROM REDUCED SUGAR MIX WITH WHOLE MILK	Chocolate milk, made from reduced sugar mix with whole milk
11513360	CHOCOLATE MILK, MADE FROM REDUCED SUGAR MIX WITH REDUCED FAT	Chocolate milk, made from reduced sugar mix with reduced fat milk
11513365	CHOCOLATE MILK, MADE FROM REDUCED SUGAR MIX WITH LOW FAT MIL	Chocolate milk, made from reduced sugar mix with low fat milk
11513370	CHOCOLATE MILK, MADE FROM REDUCED SUGAR MIX WITH FAT FREE MI	Chocolate milk, made from reduced sugar mix with fat free milk
11513375	CHOCOLATE MILK, MADE FROM REDUCED SUGAR MIX WITH NON-DAIRY M	Chocolate milk, made from reduced sugar mix with non-dairy milk
11513380	CHOCOLATE MILK, MADE FROM DRY MIX, NS AS TO TYPE OF MILK (NE	Chocolate milk, made from dry mix, NS as to type of milk (Nesquik)
11513381	CHOCOLATE MILK, MADE FROM DRY MIX WITH WHOLE MILK (NESQUIK)	Chocolate milk, made from dry mix with whole milk (Nesquik)
11513382	CHOCOLATE MILK, MADE FROM DRY MIX WITH REDUCED FAT MILK (NES	Chocolate milk, made from dry mix with reduced fat milk (Nesquik)
11513383	CHOCOLATE MILK, MADE FROM DRY MIX WITH LOW FAT MILK (NESQUIK	Chocolate milk, made from dry mix with low fat milk (Nesquik)
11513384	CHOCOLATE MILK, MADE FROM DRY MIX WITH FAT FREE MILK (NESQUI	Chocolate milk, made from dry mix with fat free milk (Nesquik)
11513385	CHOCOLATE MILK, MADE FROM DRY MIX WITH NON-DAIRY MILK (NESQU	Chocolate milk, made from dry mix with non-dairy milk (Nesquik)
11513390	CHOCOLATE MILK, MADE FROM NO SUGAR ADDED DRY MIX, NS AS TO T	Chocolate milk, made from no sugar added dry mix, NS as to type of milk (Nesquik)
11513391	CHOCOLATE MILK, MADE FROM NO SUGAR ADDED DRY MIX WITH WHOLE	Chocolate milk, made from no sugar added dry mix with whole milk (Nesquik)
11513392	CHOCOLATE MILK, MADE FROM NO SUGAR ADDED DRY MIX WITH REDUCE	Chocolate milk, made from no sugar added dry mix with reduced fat milk (Nesquik)
11513393	CHOCOLATE MILK, MADE FROM NO SUGAR ADDED DRY MIX WITH LOW FA	Chocolate milk, made from no sugar added dry mix with low fat milk (Nesquik)
11513394	CHOCOLATE MILK, MADE FROM NO SUGAR ADDED DRY MIX WITH FAT FR	Chocolate milk, made from no sugar added dry mix with fat free milk (Nesquik)
11513395	CHOCOLATE MILK, MADE FROM NO SUGAR ADDED DRY MIX WITH NON-DA	Chocolate milk, made from no sugar added dry mix with non-dairy milk (Nesquik)
11513400	CHOCOLATE MILK, MADE FROM SYRUP, NS AS TO TYPE OF MILK	Chocolate milk, made from syrup, NS as to type of milk
11513500	CHOCOLATE MILK, MADE FROM SYRUP WITH WHOLE MILK	Chocolate milk, made from syrup with whole milk
11513550	CHOCOLATE MILK, MADE FROM SYRUP WITH REDUCED FAT MILK	Chocolate milk, made from syrup with reduced fat milk
11513600	CHOCOLATE MILK, MADE FROM SYRUP WITH LOW FAT MILK	Chocolate milk, made from syrup with low fat milk
11513700	CHOCOLATE MILK, MADE FROM SYRUP WITH FAT FREE MILK	Chocolate milk, made from syrup with fat free milk
11513750	CHOCOLATE MILK, MADE FROM SYRUP WITH NON-DAIRY MILK	Chocolate milk, made from syrup with non-dairy milk
11513800	CHOCOLATE MILK, MADE FROM LIGHT SYRUP, NS AS TO TYPE OF MILK	Chocolate milk, made from light syrup, NS as to type of milk
11513801	CHOCOLATE MILK, MADE FROM LIGHT SYRUP WITH WHOLE MILK	Chocolate milk, made from light syrup with whole milk
11513802	CHOCOLATE MILK, MADE FROM LIGHT SYRUP WITH REDUCED FAT MILK	Chocolate milk, made from light syrup with reduced fat milk
11513803	CHOCOLATE MILK, MADE FROM LIGHT SYRUP WITH LOW FAT MILK	Chocolate milk, made from light syrup with low fat milk
11513804	CHOCOLATE MILK, MADE FROM LIGHT SYRUP WITH FAT FREE MILK	Chocolate milk, made from light syrup with fat free milk
11513805	CHOCOLATE MILK, MADE FROM LIGHT SYRUP WITH NON-DAIRY MILK	Chocolate milk, made from light syrup with non-dairy milk
11513850	CHOCOLATE MILK, MADE FROM SUGAR FREE SYRUP, NS AS TO TYPE OF	Chocolate milk, made from sugar free syrup, NS as to type of milk
11513851	CHOCOLATE MILK, MADE FROM SUGAR FREE SYRUP WITH WHOLE MILK	Chocolate milk, made from sugar free syrup with whole milk
11513852	CHOCOLATE MILK, MADE FROM SUGAR FREE SYRUP WITH REDUCED FAT	Chocolate milk, made from sugar free syrup with reduced fat milk
11513853	CHOCOLATE MILK, MADE FROM SUGAR FREE SYRUP WITH LOW FAT MILK	Chocolate milk, made from sugar free syrup with low fat milk
11513854	CHOCOLATE MILK, MADE FROM SUGAR FREE SYRUP WITH FAT FREE MIL	Chocolate milk, made from sugar free syrup with fat free milk
11513855	CHOCOLATE MILK, MADE FROM SUGAR FREE SYRUP WITH NON-DAIRY MI	Chocolate milk, made from sugar free syrup with non-dairy milk
11514100	HOT CHOCOLATE / COCOA, MADE WITH DRY MIX AND WATER	Hot chocolate / Cocoa, made with dry mix and water
11514110	HOT CHOCOLATE / COCOA, MADE WITH DRY MIX AND WHOLE MILK	Hot chocolate / Cocoa, made with dry mix and whole milk
11514120	HOT CHOCOLATE / COCOA, MADE WITH DRY MIX AND REDUCED FAT MIL	Hot chocolate / Cocoa, made with dry mix and reduced fat milk
11514130	HOT CHOCOLATE / COCOA, MADE WITH DRY MIX AND LOW FAT MILK	Hot chocolate / Cocoa, made with dry mix and low fat milk
11514140	HOT CHOCOLATE / COCOA, MADE WITH DRY MIX AND FAT FREE MILK	Hot chocolate / Cocoa, made with dry mix and fat free milk
11514150	HOT CHOCOLATE / COCOA, MADE WITH DRY MIX AND NON-DAIRY MILK	Hot chocolate / Cocoa, made with dry mix and non-dairy milk
11514310	HOT CHOCOLATE / COCOA, MADE WITH NO SUGAR ADDED DRY MIX AND	Hot chocolate / Cocoa, made with no sugar added dry mix and water
11514320	HOT CHOCOLATE / COCOA, MADE WITH NO SUGAR ADDED DRY MIX AND	Hot chocolate / Cocoa, made with no sugar added dry mix and whole milk
11514330	HOT CHOCOLATE / COCOA, MADE WITH NO SUGAR ADDED DRY MIX AND	Hot chocolate / Cocoa, made with no sugar added dry mix and reduced fat milk
11514340	HOT CHOCOLATE / COCOA, MADE WITH NO SUGAR ADDED DRY MIX AND	Hot chocolate / Cocoa, made with no sugar added dry mix and low fat milk
11514350	HOT CHOCOLATE / COCOA, MADE WITH NO SUGAR ADDED DRY MIX AND	Hot chocolate / Cocoa, made with no sugar added dry mix and fat free milk
11514360	HOT CHOCOLATE / COCOA, MADE WITH NO SUGAR ADDED DRY MIX AND	Hot chocolate / Cocoa, made with no sugar added dry mix and non-dairy milk
11519040	STRAWBERRY MILK, NFS	Strawberry milk, NFS
11519050	STRAWBERRY MILK, WHOLE	Strawberry milk, whole
11519105	STRAWBERRY MILK, REDUCED FAT	Strawberry milk, reduced fat
11519200	STRAWBERRY MILK, LOW FAT	Strawberry milk, low fat
11519205	STRAWBERRY MILK, FAT FREE	Strawberry milk, fat free
11519210	STRAWBERRY MILK, REDUCED SUGAR	Strawberry milk, reduced sugar
11519215	STRAWBERRY MILK, NON-DAIRY	Strawberry milk, non-dairy
11526000	MILK, MALTED	Milk, malted
11531000	EGGNOG	Eggnog
11541110	MILK SHAKE, HOME RECIPE, CHOCOLATE	Milk shake, home recipe, chocolate
11541120	MILK SHAKE, HOME RECIPE, FLAVORS OTHER THAN CHOCOLATE	Milk shake, home recipe, flavors other than chocolate
11541130	MILK SHAKE, HOME RECIPE, CHOCOLATE, LIGHT	Milk shake, home recipe, chocolate, light
11541135	MILK SHAKE, HOME RECIPE, FLAVORS OTHER THAN CHOCOLATE, LIGHT	Milk shake, home recipe, flavors other than chocolate, light
11541400	MILK SHAKE WITH MALT	Milk shake with malt
11542100	MILK SHAKE, FAST FOOD, CHOCOLATE	Milk shake, fast food, chocolate
11542200	MILK SHAKE, FAST FOOD, FLAVORS OTHER THAN CHOCOLATE	Milk shake, fast food, flavors other than chocolate
11543000	MILK SHAKE, BOTTLED, CHOCOLATE	Milk shake, bottled, chocolate
11543010	MILK SHAKE, BOTTLED, FLAVORS OTHER THAN CHOCOLATE	Milk shake, bottled, flavors other than chocolate
11551050	LICUADO OR BATIDO	Licuado or Batido
11553100	FRUIT SMOOTHIE, NFS	Fruit smoothie, NFS
11553110	FRUIT SMOOTHIE, WITH WHOLE FRUIT AND DAIRY	Fruit smoothie, with whole fruit and dairy
11553120	FRUIT SMOOTHIE, WITH WHOLE FRUIT AND DAIRY, ADDED PROTEIN	Fruit smoothie, with whole fruit and dairy, added protein
11553130	FRUIT SMOOTHIE JUICE DRINK, WITH DAIRY	Fruit smoothie juice drink, with dairy
11560000	CHOCOLATE MILK DRINK	Chocolate milk drink
11710000	INFANT FORMULA, NFS	Infant formula, NFS
11710030	INFANT FORMULA, SIMILAC, NFS	Infant formula, Similac, NFS
11710050	INFANT FORMULA, NS AS TO FORM (SIMILAC EXPERT CARE ALIMENTUM	Infant formula, NS as to form (Similac Expert Care Alimentum)
11710051	INFANT FORMULA, SIMILAC ALIMENTUM, READY-TO-FEED	Infant formula, Similac Alimentum, ready-to-feed
11710053	INFANT FORMULA, POWDER, MADE WITH WATER, NFS (SIMILAC EXPERT	Infant formula, powder, made with water, NFS (Similac Expert Care Alimentum)
11710054	INFANT FORMULA, POWDER, MADE WITH TAP WATER (SIMILAC EXPERT	Infant formula, powder, made with tap water (Similac Expert Care Alimentum)
11710055	INFANT FORMULA, POWDER, MADE WITH PLAIN BOTTLED WATER (SIMIL	Infant formula, powder, made with plain bottled water (Similac Expert Care Alimentum)
11710056	INFANT FORMULA, SIMILAC ALIMENTUM, POWDER, MADE WITH WATER	Infant formula, Similac Alimentum, powder, made with water
11710350	INFANT FORMULA, NS AS TO FORM (SIMILAC ADVANCE)	Infant formula, NS as to form (Similac Advance)
11710351	INFANT FORMULA, SIMILAC ADVANCE, READY-TO-FEED	Infant formula, Similac Advance, ready-to-feed
11710352	INFANT FORMULA, LIQUID CONCENTRATE, MADE WITH WATER, NFS (SI	Infant formula, liquid concentrate, made with water, NFS (Similac Advance)
11710353	INFANT FORMULA, POWDER, MADE WITH WATER, NFS (SIMILAC ADVANC	Infant formula, powder, made with water, NFS (Similac Advance)
11710354	INFANT FORMULA, LIQUID CONCENTRATE, MADE WITH TAP WATER (SIM	Infant formula, liquid concentrate, made with tap water (Similac Advance)
11710355	INFANT FORMULA, LIQUID CONCENTRATE, MADE WITH PLAIN BOTTLED	Infant formula, liquid concentrate, made with plain bottled water (Similac Advance)
11710356	INFANT FORMULA, LIQUID CONCENTRATE, MADE WITH BABY WATER (SI	Infant formula, liquid concentrate, made with baby water (Similac Advance)
11710357	INFANT FORMULA, SIMILAC ADVANCE, POWDER, MADE WITH TAP WATER	Infant formula, Similac Advance, powder, made with tap water
11710358	INFANT FORMULA, SIMILAC ADVANCE, POWDER, MADE WITH BOTTLED W	Infant formula, Similac Advance, powder, made with bottled water
11710359	INFANT FORMULA, SIMILAC ADVANCE, POWDER, MADE WITH BABY WATE	Infant formula, Similac Advance, powder, made with baby water
11710360	INFANT FORMULA, NS AS TO FORM (SIMILAC ADVANCE ORGANIC)	Infant formula, NS as to form (Similac Advance Organic)
11710361	INFANT FORMULA, READY-TO-FEED (SIMILAC ADVANCE ORGANIC)	Infant formula, ready-to-feed (Similac Advance Organic)
11710363	INFANT FORMULA, POWDER, MADE WITH WATER, NFS (SIMILAC ADVANC	Infant formula, powder, made with water, NFS (Similac Advance Organic)
11710367	INFANT FORMULA, POWDER, MADE WITH TAP WATER (SIMILAC ADVANCE	Infant formula, powder, made with tap water (Similac Advance Organic)
11710368	INFANT FORMULA, POWDER, MADE WITH PLAIN BOTTLED WATER (SIMIL	Infant formula, powder, made with plain bottled water (Similac Advance Organic)
11710369	INFANT FORMULA, POWDER, MADE WITH BABY WATER (SIMILAC ADVANC	Infant formula, powder, made with baby water (Similac Advance Organic)
11710370	INFANT FORMULA, NS AS TO FORM (SIMILAC SENSITIVE)	Infant formula, NS as to form (Similac Sensitive)
11710371	INFANT FORMULA, SIMILAC SENSITIVE, READY-TO-FEED	Infant formula, Similac Sensitive, ready-to-feed
11710372	INFANT FORMULA, LIQUID CONCENTRATE, MADE WITH WATER, NFS (SI	Infant formula, liquid concentrate, made with water, NFS (Similac Sensitive)
11710373	INFANT FORMULA, POWDER, MADE WITH WATER, NFS (SIMILAC SENSIT	Infant formula, powder, made with water, NFS (Similac Sensitive)
11710374	INFANT FORMULA, LIQUID CONCENTRATE, MADE WITH TAP WATER (SIM	Infant formula, liquid concentrate, made with tap water (Similac Sensitive)
11710375	INFANT FORMULA, LIQUID CONCENTRATE, MADE WITH PLAIN BOTTLED	Infant formula, liquid concentrate, made with plain bottled water (Similac Sensitive)
11710376	INFANT FORMULA, LIQUID CONCENTRATE, MADE WITH BABY WATER (SI	Infant formula, liquid concentrate, made with baby water (Similac Sensitive)
11710377	INFANT FORMULA, SIMILAC SENSITIVE, POWDER, MADE WITH TAP WAT	Infant formula, Similac Sensitive, powder, made with tap water
11710378	INFANT FORMULA, SIMILAC SENSITIVE, POWDER, MADE WITH BOTTLED	Infant formula, Similac Sensitive, powder, made with bottled water
11710379	INFANT FORMULA, SIMILAC SENSITIVE, POWDER, MADE WITH BABY WA	Infant formula, Similac Sensitive, powder, made with baby water
11710380	INFANT FORMULA, NS AS TO FORM (SIMILAC FOR SPIT-UP)	Infant formula, NS as to form (Similac for Spit-Up)
11710381	INFANT FORMULA, SIMILAC FOR SPIT-UP, READY-TO-FEED	Infant formula, Similac for Spit-Up, ready-to-feed
11710383	INFANT FORMULA, SIMILAC FOR SPIT-UP, POWDER, MADE WITH WATER	Infant formula, Similac for Spit-Up, powder, made with water
11710470	INFANT FORMULA, NS AS TO FORM (SIMILAC EXPERT CARE NEOSURE)	Infant formula, NS as to form (Similac Expert Care NeoSure)
11710471	INFANT FORMULA, READY-TO-FEED (SIMILAC EXPERT CARE NEOSURE)	Infant formula, ready-to-feed (Similac Expert Care NeoSure)
11710473	INFANT FORMULA, POWDER, MADE WITH WATER, NFS (SIMILAC EXPERT	Infant formula, powder, made with water, NFS (Similac Expert Care NeoSure)
11710477	INFANT FORMULA, POWDER, MADE WITH TAP WATER (SIMILAC EXPERT	Infant formula, powder, made with tap water (Similac Expert Care NeoSure)
11710478	INFANT FORMULA, POWDER, MADE WITH PLAIN BOTTLED WATER (SIMIL	Infant formula, powder, made with plain bottled water (Similac Expert Care NeoSure)
11710479	INFANT FORMULA, POWDER, MADE WITH BABY WATER (SIMILAC EXPERT	Infant formula, powder, made with baby water (Similac Expert Care NeoSure)
11710480	INFANT FORMULA, NS AS TO FORM (SIMILAC GO AND GROW)	Infant formula, NS as to form (Similac Go and Grow)
11710481	TODDLER FORMULA, SIMILAC GO AND GROW	Toddler formula, Similac Go and Grow
11710605	INFANT FORMULA, ENFAMIL, NFS	Infant formula, Enfamil, NFS
11710620	INFANT FORMULA, NS AS TO FORM (ENFAMIL NEWBORN)	Infant formula, NS as to form (Enfamil Newborn)
11710621	INFANT FORMULA, ENFAMIL PREMIUM NEWBORN, READY-TO-FEED	Infant formula, Enfamil Premium Newborn, ready-to-feed
11710626	INFANT FORMULA, POWDER, MADE WITH WATER, NFS (ENFAMIL NEWBOR	Infant formula, powder, made with water, NFS (Enfamil Newborn)
11710627	INFANT FORMULA, POWDER, MADE WITH TAP WATER (ENFAMIL NEWBORN	Infant formula, powder, made with tap water (Enfamil Newborn)
11710628	INFANT FORMULA, POWDER, MADE WITH PLAIN BOTTLED WATER (ENFAM	Infant formula, powder, made with plain bottled water (Enfamil Newborn)
11710629	INFANT FORMULA, ENFAMIL PREMIUM NEWBORN, POWDER, MADE WITH W	Infant formula, Enfamil Premium Newborn, powder, made with water
11710630	INFANT FORMULA, NS AS TO FORM (ENFAMIL INFANT)	Infant formula, NS as to form (Enfamil Infant)
11710631	INFANT FORMULA, ENFAMIL INFANT, READY-TO-FEED	Infant formula, Enfamil Infant, ready-to-feed
11710632	INFANT FORMULA, LIQUID CONCENTRATE, MADE WITH WATER, NFS (EN	Infant formula, liquid concentrate, made with water, NFS (Enfamil Infant)
11710633	INFANT FORMULA, LIQUID CONCENTRATE, MADE WITH TAP WATER (ENF	Infant formula, liquid concentrate, made with tap water (Enfamil Infant)
11710634	INFANT FORMULA, LIQUID CONCENTRATE, MADE WITH PLAIN BOTTLED	Infant formula, liquid concentrate, made with plain bottled water (Enfamil Infant)
11710635	INFANT FORMULA, LIQUID CONCENTRATE, MADE WITH BABY WATER (EN	Infant formula, liquid concentrate, made with baby water (Enfamil Infant)
11710636	INFANT FORMULA, POWDER, MADE WITH WATER, NFS (ENFAMIL INFANT	Infant formula, powder, made with water, NFS (Enfamil Infant)
11710637	INFANT FORMULA, ENFAMIL INFANT, POWDER, MADE WITH TAP WATER	Infant formula, Enfamil Infant, powder, made with tap water
11710638	INFANT FORMULA, ENFAMIL INFANT, POWDER, MADE WITH BOTTLED WA	Infant formula, Enfamil Infant, powder, made with bottled water
11710639	INFANT FORMULA, ENFAMIL INFANT, POWDER, MADE WITH BABY WATER	Infant formula, Enfamil Infant, powder, made with baby water
11710660	INFANT FORMULA, NS AS TO FORM (ENFAMIL A.R.)	Infant formula, NS as to form (Enfamil A.R.)
11710661	INFANT FORMULA, ENFAMIL AR, READY-TO-FEED	Infant formula, Enfamil AR, ready-to-feed
11710663	INFANT FORMULA, POWDER, MADE WITH WATER, NFS (ENFAMIL A.R.)	Infant formula, powder, made with water, NFS (Enfamil A.R.)
11710664	INFANT FORMULA, POWDER, MADE WITH TAP WATER (ENFAMIL A.R.)	Infant formula, powder, made with tap water (Enfamil A.R.)
11710665	INFANT FORMULA, NS AS TO FORM (ENFAMIL ENFACARE)	Infant formula, NS as to form (Enfamil EnfaCare)
11710666	INFANT FORMULA, READY-TO-FEED (ENFAMIL ENFACARE)	Infant formula, ready-to-feed (Enfamil EnfaCare)
11710667	INFANT FORMULA, POWDER, MADE WITH WATER, NFS (ENFAMIL ENFACA	Infant formula, powder, made with water, NFS (Enfamil EnfaCare)
11710668	INFANT FORMULA, POWDER, MADE WITH PLAIN BOTTLED WATER (ENFAM	Infant formula, powder, made with plain bottled water (Enfamil A.R.)
11710669	INFANT FORMULA, ENFAMIL AR, POWDER, MADE WITH WATER	Infant formula, Enfamil AR, powder, made with water
11710670	INFANT FORMULA, NS AS TO FORM (ENFAMIL GENTLEASE)	Infant formula, NS as to form (Enfamil Gentlease)
11710671	INFANT FORMULA, ENFAMIL GENTLEASE, READY-TO-FEED	Infant formula, Enfamil Gentlease, ready-to-feed
11710673	INFANT FORMULA, POWDER, MADE WITH WATER, NFS (ENFAMIL GENTLE	Infant formula, powder, made with water, NFS (Enfamil Gentlease)
11710674	INFANT FORMULA, POWDER, MADE WITH TAP WATER (ENFAMIL ENFACAR	Infant formula, powder, made with tap water (Enfamil EnfaCare)
11710675	INFANT FORMULA, POWDER, MADE WITH PLAIN BOTTLED WATER (ENFAM	Infant formula, powder, made with plain bottled water (Enfamil EnfaCare)
11710676	INFANT FORMULA, POWDER, MADE WITH BABY WATER (ENFAMIL ENFACA	Infant formula, powder, made with baby water (Enfamil EnfaCare)
11710677	INFANT FORMULA, ENFAMIL GENTLEASE, POWDER, MADE WITH TAP WAT	Infant formula, Enfamil Gentlease, powder, made with tap water
11710678	INFANT FORMULA, ENFAMIL GENTLEASE, POWDER, MADE WITH BOTTLED	Infant formula, Enfamil Gentlease, powder, made with bottled water
11710679	INFANT FORMULA, ENFAMIL GENTLEASE, POWDER, MADE WITH BABY WA	Infant formula, Enfamil Gentlease, powder, made with baby water
11710680	INFANT FORMULA, NS AS TO FORM (ENFAMIL ENFAGROW TODDLER TRAN	Infant formula, NS as to form (Enfamil Enfagrow Toddler Transitions)
11710681	INFANT FORMULA, READY-TO-FEED (ENFAMIL ENFRAGROW TODDLER TRA	Infant formula, ready-to-feed (Enfamil Enfragrow Toddler Transitions)
11710683	INFANT FORMULA, POWDER, MADE WITH WATER, NFS (ENFAMIL ENFRAG	Infant formula, powder, made with water, NFS (Enfamil Enfragrow Toddler Transitions)
11710687	INFANT FORMULA, POWDER, MADE WITH TAP WATER (ENFAMIL ENFAGRO	Infant formula, powder, made with tap water (Enfamil Enfagrow Toddler Transitions)
11710688	INFANT FORMULA, POWDER, MADE WITH PLAIN BOTTLED WATER (ENFAM	Infant formula, powder, made with plain bottled water (Enfamil Enfagrow Toddler Transitions)
11710689	TODDLER FORMULA, ENFAMIL ENFAGROW	Toddler formula, Enfamil Enfagrow
11710690	INFANT FORMULA, NS AS TO FORM (ENFAMIL ENFAGROW TODDLER TRAN	Infant formula, NS as to form (Enfamil Enfagrow Toddler Transitions Gentlease)
11710693	INFANT FORMULA, POWDER, MADE WITH WATER, NFS (ENFAMIL ENFAGR	Infant formula, powder, made with water, NFS (Enfamil Enfagrow Toddler Transitions Gentlease)
11710697	INFANT FORMULA, POWDER, MADE WITH TAP WATER (ENFAMIL ENFAGRO	Infant formula, powder, made with tap water (Enfamil Enfagrow Toddler Transitions Gentlease)
11710698	INFANT FORMULA, POWDER, MADE WITH PLAIN BOTTLED WATER (ENFAM	Infant formula, powder, made with plain bottled water (Enfamil Enfagrow Toddler Transitions Gentlease)
11710699	INFANT FORMULA, POWDER, MADE WITH BABY WATER (ENFAMIL ENFAGR	Infant formula, powder, made with baby water (Enfamil Enfagrow Toddler Transitions Gentlease)
11710800	INFANT FORMULA, NS AS TO FORM (PEDIASURE)	Infant formula, NS as to form (PediaSure)
11710801	TODDLER FORMULA, PEDIASURE	Toddler formula, PediaSure
11710805	INFANT FORMULA, WITH FIBER, NS AS TO FORM (PEDIASURE FIBER)	Infant formula, with fiber, NS as to form (PediaSure Fiber)
11710806	INFANT FORMULA, WITH FIBER, READY-TO-FEED (PEDIASURE FIBER)	Infant formula, with fiber, ready-to-feed (PediaSure Fiber)
11710807	TODDLER FORMULA, NIDO KINDER	Toddler formula, Nido Kinder
11710810	TODDLER FORMULA, STORE BRAND, BEGINNING OR NEXT STAGE	Toddler formula, store brand, beginning or next stage
11710815	TODDLER FORMULA, STORE BRAND, PEDIATRIC SHAKE	Toddler formula, store brand, pediatric shake
11710905	INFANT FORMULA, GERBER, NFS	Infant formula, Gerber, NFS
11710910	INFANT FORMULA, NS AS TO FORM (GERBER GOOD START GENTLE)	Infant formula, NS as to form (Gerber Good Start Gentle)
11710911	INFANT FORMULA, GERBER GOOD START GENTLE, STAGE 1, READY-TO-	Infant formula, Gerber Good Start Gentle, Stage 1, ready-to-feed
11710912	INFANT FORMULA, LIQUID CONCENTRATE, MADE WITH WATER, NFS (GE	Infant formula, liquid concentrate, made with water, NFS (Gerber Good Start Gentle)
11710913	INFANT FORMULA, POWDER, MADE WITH WATER, NFS (GERBER GOOD ST	Infant formula, powder, made with water, NFS (Gerber Good Start Gentle)
11710914	INFANT FORMULA, LIQUID CONCENTRATE, MADE WITH TAP WATER (GER	Infant formula, liquid concentrate, made with tap water (Gerber Good Start Gentle)
11710915	INFANT FORMULA, LIQUID CONCENTRATE, MADE WITH PLAIN BOTTLED	Infant formula, liquid concentrate, made with plain bottled water (Gerber Good Start Gentle)
11710916	INFANT FORMULA, LIQUID CONCENTRATE, MADE WITH BABY WATER (GE	Infant formula, liquid concentrate, made with baby water (Gerber Good Start Gentle)
11710917	INFANT FORMULA, GERBER GOOD START GENTLE, STAGE 1, POWDER, M	Infant formula, Gerber Good Start Gentle, Stage 1, powder, made with tap water
11710918	INFANT FORMULA, GERBER GOOD START GENTLE, STAGE 1, POWDER, M	Infant formula, Gerber Good Start Gentle, Stage 1, powder, made with bottled water
11710919	INFANT FORMULA, GERBER GOOD START GENTLE, STAGE 1, POWDER, M	Infant formula, Gerber Good Start Gentle, Stage 1, powder, made with baby water
11710920	INFANT FORMULA, NS AS TO FORM (GERBER GOOD START PROTECT)	Infant formula, NS as to form (Gerber Good Start Protect)
11710921	INFANT FORMULA, GERBER GOOD START GENTLE, STAGE 2	Infant formula, Gerber Good Start Gentle, Stage 2
11710923	INFANT FORMULA, POWDER, MADE WITH WATER, NFS (GERBER GOOD ST	Infant formula, powder, made with water, NFS (Gerber Good Start Protect)
11710927	INFANT FORMULA, POWDER, MADE WITH TAP WATER (GERBER GOOD STA	Infant formula, powder, made with tap water (Gerber Good Start Protect)
11710928	INFANT FORMULA, POWDER, MADE WITH PLAIN BOTTLED WATER (GERBE	Infant formula, powder, made with plain bottled water (Gerber Good Start Protect)
11710929	INFANT FORMULA, POWDER, MADE WITH BABY WATER (GERBER GOOD ST	Infant formula, powder, made with baby water (Gerber Good Start Protect)
11710930	TODDLER FORMULA, GERBER GOOD START, STAGE 3	Toddler formula, Gerber Good Start, Stage 3
11710935	INFANT FORMULA, PREMATURE, POWDER, MADE WITH WATER	Infant formula, premature, powder, made with water
11710940	INFANT FORMULA, NS AS TO FORM (GERBER GRADUATES PROTECT)	Infant formula, NS as to form (Gerber Graduates Protect)
11710945	INFANT FORMULA, PREMATURE, READY-TO-FEED	Infant formula, premature, ready-to-feed
11710954	INFANT FORMULA, ORGANIC, POWDER, MADE WITH WATER	Infant formula, organic, powder, made with water
11710955	INFANT FORMULA, ORGANIC, READY-TO-FEED	Infant formula, organic, ready-to-feed
11710960	INFANT FORMULA, NS AS TO FORM (STORE BRAND)	Infant formula, NS as to form (Store Brand)
11710961	INFANT FORMULA, LIQUID CONCENTRATE, MADE WITH WATER, NFS (ST	Infant formula, liquid concentrate, made with water, NFS (Store Brand)
11710962	INFANT FORMULA, POWDER, MADE WITH WATER, NFS (STORE BRAND)	Infant formula, powder, made with water, NFS (Store Brand)
11710963	INFANT FORMULA, READY-TO-FEED (STORE BRAND)	Infant formula, ready-to-feed (Store Brand)
11710964	INFANT FORMULA, LIQUID CONCENTRATE, MADE WITH TAP WATER (STO	Infant formula, liquid concentrate, made with tap water (Store Brand)
11710965	INFANT FORMULA, LIQUID CONCENTRATE, MADE WITH PLAIN BOTTLED	Infant formula, liquid concentrate, made with plain bottled water (Store Brand)
11710966	INFANT FORMULA, LIQUID CONCENTRATE, MADE WITH BABY WATER (ST	Infant formula, liquid concentrate, made with baby water (Store Brand)
11710967	INFANT FORMULA, STORE BRAND, ADVANTAGE OR TENDER, POWDER, MA	Infant formula, store brand, advantage or tender, powder, made with tap water
11710968	INFANT FORMULA, STORE BRAND, ADVANTAGE OR TENDER, POWDER, MA	Infant formula, store brand, advantage or tender, powder, made with bottled water
11710969	INFANT FORMULA, STORE BRAND, ADVANTAGE OR TENDER, POWDER, MA	Infant formula, store brand, advantage or tender, powder, made with baby water
11710970	INFANT FORMULA, STORE BRAND, GENTLE OR SENSITIVITY	Infant formula, store brand, gentle or sensitivity
11710980	INFANT FORMULA, STORE BRAND, ADDED RICE	Infant formula, store brand, added rice
11720310	INFANT FORMULA, NS AS TO FORM (ENFAMIL PROSOBEE)	Infant formula, NS as to form (Enfamil ProSobee)
11720311	INFANT FORMULA, ENFAMIL PROSOBEE, READY-TO-FEED	Infant formula, Enfamil ProSobee, ready-to-feed
11720312	INFANT FORMULA, LIQUID CONCENTRATE, MADE WITH WATER, NFS (EN	Infant formula, liquid concentrate, made with water, NFS (Enfamil ProSobee)
11720313	INFANT FORMULA, POWDER, MADE WITH WATER, NFS (ENFAMIL PROSOB	Infant formula, powder, made with water, NFS (Enfamil ProSobee)
11720314	INFANT FORMULA, LIQUID CONCENTRATE, MADE WITH TAP WATER (ENF	Infant formula, liquid concentrate, made with tap water (Enfamil ProSobee)
11720315	INFANT FORMULA, LIQUID CONCENTRATE, MADE WITH PLAIN BOTTLED	Infant formula, liquid concentrate, made with plain bottled water (Enfamil ProSobee)
11720316	INFANT FORMULA, LIQUID CONCENTRATE, MADE WITH BABY WATER (EN	Infant formula, liquid concentrate, made with baby water (Enfamil ProSobee)
11720317	INFANT FORMULA, ENFAMIL PROSOBEE, POWDER, MADE WITH TAP WATE	Infant formula, Enfamil ProSobee, powder, made with tap water
11720318	INFANT FORMULA, ENFAMIL PROSOBEE, POWDER, MADE WITH BOTTLED	Infant formula, Enfamil ProSobee, powder, made with bottled water
11720319	INFANT FORMULA, ENFAMIL PROSOBEE, POWDER, MADE WITH BABY WAT	Infant formula, Enfamil ProSobee, powder, made with baby water
11720320	INFANT FORMULA, NS AS TO FORM (ENFAMIL ENFAGROW TODDLER TRAN	Infant formula, NS as to form (Enfamil Enfagrow Toddler Transitions Soy)
11720323	INFANT FORMULA, POWDER, MADE WITH WATER, NFS (ENFAMIL ENFAGR	Infant formula, powder, made with water, NFS (Enfamil Enfagrow Toddler Transitions Soy)
11720410	INFANT FORMULA, NS AS TO FORM (SIMILAC ISOMIL SOY)	Infant formula, NS as to form (Similac Isomil Soy)
11720411	INFANT FORMULA, SIMILAC ISOMIL SOY, READY-TO-FEED	Infant formula, Similac Isomil Soy, ready-to-feed
11720412	INFANT FORMULA, LIQUID CONCENTRATE, MADE WITH WATER, NFS (SI	Infant formula, liquid concentrate, made with water, NFS (Similac Isomil Soy)
11720413	INFANT FORMULA, POWDER, MADE WITH WATER, NFS (SIMILAC ISOMIL	Infant formula, powder, made with water, NFS (Similac Isomil Soy)
11720414	INFANT FORMULA, LIQUID CONCENTRATE, MADE WITH TAP WATER (SIM	Infant formula, liquid concentrate, made with tap water (Similac Isomil Soy)
11720415	INFANT FORMULA, LIQUID CONCENTRATE, MADE WITH PLAIN BOTTLED	Infant formula, liquid concentrate, made with plain bottled water (Similac Isomil Soy)
11720416	INFANT FORMULA, LIQUID CONCENTRATE, MADE WITH BABY WATER (SI	Infant formula, liquid concentrate, made with baby water (Similac Isomil Soy)
11720417	INFANT FORMULA, SIMILAC ISOMIL SOY, POWDER, MADE WITH TAP WA	Infant formula, Similac Isomil Soy, powder, made with tap water
11720418	INFANT FORMULA, SIMILAC ISOMIL SOY, POWDER, MADE WITH BOTTLE	Infant formula, Similac Isomil Soy, powder, made with bottled water
11720419	INFANT FORMULA, SIMILAC ISOMIL SOY, POWDER, MADE WITH BABY W	Infant formula, Similac Isomil Soy, powder, made with baby water
11720430	INFANT FORMULA, SIMILAC FOR DIARRHEA	Infant formula, Similac for Diarrhea
11720431	INFANT FORMULA, READY-TO-FEED (SIMILAC EXPERT CARE FOR DIARR	Infant formula, ready-to-feed (Similac Expert Care for Diarrhea)
11720610	INFANT FORMULA, NS AS TO FORM (GERBER GOOD START SOY)	Infant formula, NS as to form (Gerber Good Start Soy)
11720611	INFANT FORMULA, GERBER GOOD START SOY, STAGE 1, READY-TO-FEE	Infant formula, Gerber Good Start Soy, Stage 1, ready-to-feed
11720612	INFANT FORMULA, LIQUID CONCENTRATE, MADE WITH WATER, NFS (GE	Infant formula, liquid concentrate, made with water, NFS (Gerber Good Start Soy)
11720613	INFANT FORMULA, POWDER, MADE WITH WATER, NFS (GERBER GOOD ST	Infant formula, powder, made with water, NFS (Gerber Good Start Soy)
11720614	INFANT FORMULA, LIQUID CONCENTRATE, MADE WITH TAP WATER (GER	Infant formula, liquid concentrate, made with tap water (Gerber Good Start Soy)
11720615	INFANT FORMULA, LIQUID CONCENTRATE, MADE WITH PLAIN BOTTLED	Infant formula, liquid concentrate, made with plain bottled water (Gerber Good Start Soy)
11720616	INFANT FORMULA, LIQUID CONCENTRATE, MADE WITH BABY WATER (GE	Infant formula, liquid concentrate, made with baby water (Gerber Good Start Soy)
11720617	INFANT FORMULA, GERBER GOOD START SOY, STAGE 1, POWDER, MADE	Infant formula, Gerber Good Start Soy, Stage 1, powder, made with tap water
11720618	INFANT FORMULA, GERBER GOOD START SOY, STAGE 1, POWDER, MADE	Infant formula, Gerber Good Start Soy, Stage 1, powder, made with bottled water
11720619	INFANT FORMULA, GERBER GOOD START SOY, STAGE 1, POWDER, MADE	Infant formula, Gerber Good Start Soy, Stage 1, powder, made with baby water
11720620	INFANT FORMULA, NS AS TO FORM (GERBER GRADUATES SOY)	Infant formula, NS as to form (Gerber Graduates Soy)
11720800	INFANT FORMULA, NS AS TO FORM (STORE BRAND SOY)	Infant formula, NS as to form (Store Brand Soy)
11720801	INFANT FORMULA, READY-TO-FEED (STORE BRAND SOY)	Infant formula, ready-to-feed (Store brand Soy)
11720802	INFANT FORMULA, LIQUID CONCENTRATE, MADE WITH WATER, NFS (ST	Infant formula, liquid concentrate, made with water, NFS (Store Brand Soy)
11720803	INFANT FORMULA, POWDER, MADE WITH WATER, NFS (STORE BRAND SO	Infant formula, powder, made with water, NFS (Store Brand Soy)
11720807	INFANT FORMULA, POWDER, MADE WITH TAP WATER (STORE BRAND SOY	Infant formula, powder, made with tap water (Store Brand Soy)
11720808	INFANT FORMULA, POWDER, MADE WITH PLAIN BOTTLED WATER (STORE	Infant formula, powder, made with plain bottled water (Store Brand Soy)
11720809	INFANT FORMULA, STORE BRAND, SOY	Infant formula, store brand, soy
11740310	INFANT FORMULA, NS AS TO FORM (ENFAMIL NUTRAMIGEN)	Infant formula, NS as to form (Enfamil Nutramigen)
11740311	INFANT FORMULA, ENFAMIL NUTRAMIGEN, READY-TO-FEED	Infant formula, Enfamil Nutramigen, ready-to-feed
11740312	INFANT FORMULA, LIQUID CONCENTRATE, MADE WITH WATER, NFS (EN	Infant formula, liquid concentrate, made with water, NFS (Enfamil Nutramigen)
11740313	INFANT FORMULA, ENFAMIL NUTRAMIGEN, POWDER, MADE WITH WATER	Infant formula, Enfamil Nutramigen, powder, made with water
11740320	INFANT FORMULA, NS AS TO FORM (PURAMINO)	Infant formula, NS as to form (PurAmino)
11740323	INFANT FORMULA, POWDER, MADE WITH WATER, NFS (PURAMINO)	Infant formula, powder, made with water, NFS (PurAmino)
11740400	INFANT FORMULA, NS AS TO FORM (ENFAMIL PREGESTIMIL)	Infant formula, NS as to form (Enfamil Pregestimil)
11740401	INFANT FORMULA, ENFAMIL PREGESTIMIL, READY-TO-FEED	Infant formula, Enfamil Pregestimil, ready-to-feed
11740403	INFANT FORMULA, ENFAMIL PREGESTIMIL, POWDER, MADE WITH WATER	Infant formula, Enfamil Pregestimil, powder, made with water
11740405	INFANT FORMULA, AMINO ACIDS	Infant formula, amino acids
11740511	INFANT FORMULA, READY-TO-FEED, LOW IRON (ENFAMIL PREMATURE 2	Infant formula, ready-to-feed, low iron (Enfamil Premature 20 Cal)
11740521	INFANT FORMULA, READY-TO-FEED, WITH IRON (ENFAMIL PREMATURE	Infant formula, ready-to-feed, with iron (Enfamil Premature 20 Cal)
11740560	INFANT FORMULA, LOW IRON	Infant formula, low iron
11810000	MILK, DRY, NOT RECONSTITUTED, NS AS TO FAT CONTENT	Milk, dry, not reconstituted, NS as to fat content
11811000	MILK, DRY, NOT RECONSTITUTED, WHOLE	Milk, dry, not reconstituted, whole
11812000	MILK, DRY, NOT RECONSTITUTED, LOW FAT (1%)	Milk, dry, not reconstituted, low fat (1%)
11813000	MILK, DRY, NOT RECONSTITUTED, FAT FREE (SKIM)	Milk, dry, not reconstituted, fat free (skim)
11825000	WHEY, SWEET, DRY	Whey, sweet, dry
11830150	COCOA POWDER, NOT RECONSTITUTED	Cocoa powder, not reconstituted
11830160	CHOCOLATE BEVERAGE POWDER, DRY MIX, NOT RECONSTITUTED	Chocolate beverage powder, dry mix, not reconstituted
11830165	CHOCOLATE BEVERAGE POWDER, LIGHT, DRY MIX, NOT RECONSTITUTED	Chocolate beverage powder, light, dry mix, not reconstituted
11830260	MILK, MALTED, DRY MIX, NOT RECONSTITUTED	Milk, malted, dry mix, not reconstituted
11830400	STRAWBERRY BEVERAGE POWDER, DRY MIX, NOT RECONSTITUTED	Strawberry beverage powder, dry mix, not reconstituted
12100100	CREAM, NS AS TO LIGHT, HEAVY, OR HALF AND HALF	Cream, NS as to light, heavy, or half and half
12110100	CREAM, LIGHT	Cream, light
12120100	CREAM, HALF AND HALF	Cream, half and half
12120106	CREAM, HALF AND HALF, FLAVORED	Cream, half and half, flavored
12120110	CREAM, HALF AND HALF, FAT FREE	Cream, half and half, fat free
12130100	CREAM, HEAVY	Cream, heavy
12140000	CREAM, WHIPPED	Cream, whipped
12200100	COFFEE CREAMER, NFS	Coffee creamer, NFS
12210200	COFFEE CREAMER, LIQUID	Coffee creamer, liquid
12210210	COFFEE CREAMER, LIQUID, FLAVORED	Coffee creamer, liquid, flavored
12210260	COFFEE CREAMER, LIQUID, FAT FREE	Coffee creamer, liquid, fat free
12210270	COFFEE CREAMER, LIQUID, FAT FREE, FLAVORED	Coffee creamer, liquid, fat free, flavored
12210280	COFFEE CREAMER, LIQUID, FAT FREE, SUGAR FREE, FLAVORED	Coffee creamer, liquid, fat free, sugar free, flavored
12210310	COFFEE CREAMER, LIQUID, SUGAR FREE, FLAVORED	Coffee creamer, liquid, sugar free, flavored
12210400	COFFEE CREAMER, POWDER	Coffee creamer, powder
12210420	COFFEE CREAMER, POWDER, FLAVORED	Coffee creamer, powder, flavored
12210430	COFFEE CREAMER, POWDER, FAT FREE	Coffee creamer, powder, fat free
12210440	COFFEE CREAMER,POWDER, FAT FREE, FLAVORED	Coffee creamer,powder, fat free, flavored
12210505	COFFEE CREAMER,POWDER, SUGAR FREE, FLAVORED	Coffee creamer,powder, sugar free, flavored
12210520	COFFEE CREAMER, SOY, LIQUID	Coffee creamer, soy, liquid
12220200	WHIPPED TOPPING	Whipped topping
12220270	WHIPPED TOPPING, FAT FREE	Whipped topping, fat free
12220280	WHIPPED TOPPING, SUGAR FREE	Whipped topping, sugar free
12310100	SOUR CREAM, REGULAR	Sour cream, regular
12310350	SOUR CREAM, LIGHT	Sour cream, light
12310370	SOUR CREAM, FAT FREE	Sour cream, fat free
12320100	SOUR CREAM, IMITATION	Sour cream, imitation
12350010	DIP, NFS	Dip, NFS
12350200	CHIPOTLE DIP, REGULAR	Chipotle dip, regular
12350205	CHIPOTLE DIP, LIGHT	Chipotle dip, light
12350210	DILL DIP, REGULAR	Dill dip, regular
12350215	DILL DIP, LIGHT	Dill dip, light
12350220	ONION DIP, REGULAR	Onion dip, regular
12350225	ONION DIP, LIGHT	Onion dip, light
12350230	RANCH DIP, REGULAR	Ranch dip, regular
12350235	RANCH DIP, LIGHT	Ranch dip, light
12350240	SPINACH DIP, REGULAR	Spinach dip, regular
12350245	SPINACH DIP, LIGHT	Spinach dip, light
12350250	VEGETABLE DIP, REGULAR	Vegetable dip, regular
12350255	VEGETABLE DIP, LIGHT	Vegetable dip, light
13110000	ICE CREAM, NFS	Ice cream, NFS
13110100	ICE CREAM, VANILLA	Ice cream, vanilla
13110102	ICE CREAM, VANILLA, WITH ADDITIONAL INGREDIENTS	Ice cream, vanilla, with additional ingredients
13110110	ICE CREAM, CHOCOLATE	Ice cream, chocolate
13110112	ICE CREAM, CHOCOLATE, WITH ADDITIONAL INGREDIENTS	Ice cream, chocolate, with additional ingredients
13110200	ICE CREAM, SOFT SERVE, VANILLA	Ice cream, soft serve, vanilla
13110210	ICE CREAM, SOFT SERVE, CHOCOLATE	Ice cream, soft serve, chocolate
13110460	GELATO, VANILLA	Gelato, vanilla
13110470	GELATO, CHOCOLATE	Gelato, chocolate
13120050	ICE CREAM BAR, VANILLA	Ice cream bar, vanilla
13120100	ICE CREAM BAR, VANILLA, CHOCOLATE COATED	Ice cream bar, vanilla, chocolate coated
13120110	ICE CREAM CANDY BAR	Ice cream candy bar
13120140	ICE CREAM BAR, CHOCOLATE	Ice cream bar, chocolate
13120500	ICE CREAM SANDWICH, VANILLA	Ice cream sandwich, vanilla
13120510	ICE CREAM SANDWICH, CHOCOLATE	Ice cream sandwich, chocolate
13120550	ICE CREAM COOKIE SANDWICH	Ice cream cookie sandwich
13120730	ICE CREAM CONE, SCOOPED, VANILLA	Ice cream cone, scooped, vanilla
13120735	ICE CREAM CONE, SCOOPED, VANILLA, WAFFLE CONE	Ice cream cone, scooped, vanilla, waffle cone
13120740	ICE CREAM CONE, NFS	Ice cream cone, NFS
13120770	ICE CREAM CONE, SCOOPED, CHOCOLATE	Ice cream cone, scooped, chocolate
13120775	ICE CREAM CONE, SCOOPED, CHOCOLATE, WAFFLE CONE	Ice cream cone, scooped, chocolate, waffle cone
13120782	ICE CREAM CONE, SOFT SERVE, VANILLA	Ice cream cone, soft serve, vanilla
13120784	ICE CREAM CONE, SOFT SERVE, CHOCOLATE	Ice cream cone, soft serve, chocolate
13120786	ICE CREAM CONE, SOFT SERVE, VANILLA, WAFFLE CONE	Ice cream cone, soft serve, vanilla, waffle cone
13120788	ICE CREAM CONE, SOFT SERVE, CHOCOLATE, WAFFLE CONE	Ice cream cone, soft serve, chocolate, waffle cone
13120790	ICE CREAM CONE, VANILLA, PREPACKAGED	Ice cream cone, vanilla, prepackaged
13120792	ICE CREAM CONE, CHOCOLATE, PREPACKAGED	Ice cream cone, chocolate, prepackaged
13120800	ICE CREAM SODA, FLAVORS OTHER THAN CHOCOLATE	Ice cream soda, flavors other than chocolate
13120810	ICE CREAM SODA, CHOCOLATE	Ice cream soda, chocolate
13121000	ICE CREAM SUNDAE, NFS	Ice cream sundae, NFS
13121100	ICE CREAM SUNDAE, FRUIT TOPPING	Ice cream sundae, fruit topping
13121120	BANANA SPLIT	Banana split
13121300	ICE CREAM SUNDAE, HOT FUDGE TOPPING	Ice cream sundae, hot fudge topping
13121400	ICE CREAM SUNDAE, CARAMEL TOPPING	Ice cream sundae, caramel topping
13126000	ICE CREAM, FRIED	Ice cream, fried
13130100	LIGHT ICE CREAM, NFS	Light ice cream, NFS
13130300	LIGHT ICE CREAM, VANILLA	Light ice cream, vanilla
13130310	LIGHT ICE CREAM, CHOCOLATE	Light ice cream, chocolate
13130700	SOFT SERVE, BLENDED WITH CANDY OR COOKIES, FROM FAST FOOD	Soft serve, blended with candy or cookies, from fast food
13135000	LIGHT ICE CREAM SANDWICH, VANILLA	Light ice cream sandwich, vanilla
13135010	LIGHT ICE CREAM SANDWICH, CHOCOLATE	Light ice cream sandwich, chocolate
13140000	LIGHT ICE CREAM BAR, VANILLA	Light ice cream bar, vanilla
13140100	LIGHT ICE CREAM BAR, VANILLA, CHOCOLATE COATED	Light ice cream bar, vanilla, chocolate coated
13140115	LIGHT ICE CREAM BAR, CHOCOLATE	Light ice cream bar, chocolate
13140700	CREAMSICLE	Creamsicle
13140710	CREAMSICLE, LIGHT	Creamsicle, light
13140900	FUDGESICLE	Fudgesicle
13142100	LIGHT ICE CREAM CONE, VANILLA, PREPACKAGED	Light ice cream cone, vanilla, prepackaged
13142110	LIGHT ICE CREAM CONE, CHOCOLATE, PREPACKAGED	Light ice cream cone, chocolate, prepackaged
13150000	SHERBET, ALL FLAVORS	Sherbet, all flavors
13161600	FUDGESICLE, LIGHT	Fudgesicle, light
13200110	PUDDING, CHOCOLATE, NFS	Pudding, chocolate, NFS
13210110	PUDDING, BREAD	Pudding, bread
13210280	PUDDING, FLAVORS OTHER THAN CHOCOLATE, NFS	Pudding, flavors other than chocolate, NFS
13210300	CUSTARD	Custard
13210350	FLAN	Flan
13210370	CREME BRULEE	Creme brulee
13210410	PUDDING, RICE	Pudding, rice
13210450	FIRNI, INDIAN PUDDING	Firni, Indian pudding
13210520	PUDDING, TAPIOCA, MADE FROM DRY MIX	Pudding, tapioca, made from dry mix
13220110	PUDDING, FLAVORS OTHER THAN CHOCOLATE, MADE FROM DRY MIX	Pudding, flavors other than chocolate, made from dry mix
13220120	PUDDING, CHOCOLATE, MADE FROM DRY MIX	Pudding, chocolate, made from dry mix
13220210	PUDDING, FLAVORS OTHER THAN CHOCOLATE, MADE FROM DRY MIX, SU	Pudding, flavors other than chocolate, made from dry mix, sugar free
13220220	PUDDING, CHOCOLATE, MADE FROM DRY MIX, SUGAR FREE	Pudding, chocolate, made from dry mix, sugar free
13230110	PUDDING, FLAVORS OTHER THAN CHOCOLATE, READY-TO-EAT	Pudding, flavors other than chocolate, ready-to-eat
13230120	PUDDING, FLAVORS OTHER THAN CHOCOLATE, READY-TO-EAT, SUGAR F	Pudding, flavors other than chocolate, ready-to-eat, sugar free
13230130	PUDDING, CHOCOLATE, READY-TO-EAT	Pudding, chocolate, ready-to-eat
13230140	PUDDING, CHOCOLATE, READY-TO-EAT, SUGAR FREE	Pudding, chocolate, ready-to-eat, sugar free
13230500	PUDDING, TAPIOCA, READY-TO-EAT	Pudding, tapioca, ready-to-eat
13241000	BANANA PUDDING	Banana pudding
13250000	MOUSSE	Mousse
13252200	DULCE DE LECHE	Dulce de leche
13252500	BARFI OR BURFI, INDIAN DESSERT	Barfi or Burfi, Indian dessert
13252590	TRIFLE	Trifle
13252600	TIRAMISU	Tiramisu
13310000	CUSTARD PUDDING, FLAVOR OTHER THAN CHOCOLATE, BABY FOOD, NS	Custard pudding, flavor other than chocolate, baby food, NS as to strained or junior
13311000	CUSTARD PUDDING, BABY FOOD, FLAVOR OTHER THAN CHOCOLATE, STR	Custard pudding, baby food, flavor other than chocolate, strained
13312000	CUSTARD PUDDING, BABY FOOD, FLAVOR OTHER THAN CHOCOLATE, JUN	Custard pudding, baby food, flavor other than chocolate, junior
13411000	WHITE SAUCE OR GRAVY	White sauce or gravy
14010000	CHEESE, NFS	Cheese, NFS
14101010	CHEESE, BLUE OR ROQUEFORT	Cheese, Blue or Roquefort
14102010	CHEESE, BRICK	Cheese, Brick
14103010	CHEESE, CAMEMBERT	Cheese, Camembert
14103020	CHEESE, BRIE	Cheese, Brie
14104100	CHEESE, CHEDDAR	Cheese, Cheddar
14104110	CHEESE, CHEDDAR, REDUCED FAT	Cheese, Cheddar, reduced fat
14104115	CHEESE, CHEDDAR, NONFAT OR FAT FREE	Cheese, Cheddar, nonfat or fat free
14104200	CHEESE, COLBY	Cheese, Colby
14104250	CHEESE, COLBY JACK	Cheese, Colby Jack
14104400	CHEESE, FETA	Cheese, Feta
14104600	CHEESE, FONTINA	Cheese, Fontina
14104700	CHEESE, GOAT	Cheese, goat
14105010	CHEESE, GOUDA OR EDAM	Cheese, Gouda or Edam
14105200	CHEESE, GRUYERE	Cheese, Gruyere
14106010	CHEESE, LIMBURGER	Cheese, Limburger
14106200	CHEESE, MONTEREY	Cheese, Monterey
14106500	CHEESE, MONTEREY, REDUCED FAT	Cheese, Monterey, reduced fat
14107010	CHEESE, MOZZARELLA, NFS	Cheese, Mozzarella, NFS
14107030	CHEESE, MOZZARELLA, PART SKIM	Cheese, Mozzarella, part skim
14107040	CHEESE, MOZZARELLA, REDUCED SODIUM	Cheese, Mozzarella, reduced sodium
14107060	CHEESE, MOZZARELLA, NONFAT OR FAT FREE	Cheese, Mozzarella, nonfat or fat free
14107200	CHEESE, MUENSTER	Cheese, Muenster
14107250	CHEESE, MUENSTER, REDUCED FAT	Cheese, Muenster, reduced fat
14108010	CHEESE, PARMESAN, DRY GRATED	Cheese, Parmesan, dry grated
14108015	CHEESE, PARMESAN, DRY GRATED, REDUCED FAT	Cheese, Parmesan, dry grated, reduced fat
14108020	CHEESE, PARMESAN, HARD	Cheese, Parmesan, hard
14108060	CHEESE, PARMESAN, DRY GRATED, FAT FREE	Cheese, Parmesan, dry grated, fat free
14108200	CHEESE, PORT DU SALUT	Cheese, Port du Salut
14108400	CHEESE, PROVOLONE	Cheese, Provolone
14108420	CHEESE, PROVOLONE, REDUCED FAT	Cheese, provolone, reduced fat
14109010	CHEESE, SWISS	Cheese, Swiss
14109020	CHEESE, SWISS, REDUCED SODIUM	Cheese, Swiss, reduced sodium
14109030	CHEESE, SWISS, REDUCED FAT	Cheese, Swiss, reduced fat
14109040	CHEESE, SWISS, NONFAT OR FAT FREE	Cheese, Swiss, nonfat or fat free
14110010	CHEESE, CHEDDAR, REDUCED SODIUM	Cheese, Cheddar, reduced sodium
14110050	CHEESE, PANEER	Cheese, paneer
14120010	CHEESE, MEXICAN BLEND	Cheese, Mexican blend
14120020	CHEESE, MEXICAN BLEND, REDUCED FAT	Cheese, Mexican blend, reduced fat
14131000	QUESO ANEJO, AGED MEXICAN CHEESE	Queso Anejo, aged Mexican cheese
14131500	QUESO ASADERO	Queso Asadero
14133000	QUESO FRESCO	Queso Fresco
14134000	QUESO COTIJA	Queso cotija
14200100	CHEESE, COTTAGE, NFS	Cheese, cottage, NFS
14201010	CHEESE, COTTAGE, CREAMED, LARGE OR SMALL CURD	Cheese, cottage, creamed, large or small curd
14201200	COTTAGE CHEESE, FARMER'S	Cottage cheese, farmer's
14201500	CHEESE, RICOTTA	Cheese, Ricotta
14202010	CHEESE, COTTAGE, WITH FRUIT	Cheese, cottage, with fruit
14202020	CHEESE, COTTAGE, WITH VEGETABLES	Cheese, cottage, with vegetables
14203010	CHEESE, COTTAGE, DRY CURD	Cheese, cottage, dry curd
14203020	CHEESE, COTTAGE, SALTED, DRY CURD	Cheese, cottage, salted, dry curd
14203510	PUERTO RICAN WHITE CHEESE	Puerto Rican white cheese
14204010	CHEESE, COTTAGE, LOW FAT	Cheese, cottage, low fat
14204020	CHEESE, COTTAGE, LOWFAT, WITH FRUIT	Cheese, cottage, lowfat, with fruit
14206010	CHEESE, COTTAGE, LOWFAT, LOW SODIUM	Cheese, cottage, lowfat, low sodium
14207010	CHEESE, COTTAGE, LOWFAT, LACTOSE REDUCED	Cheese, cottage, lowfat, lactose reduced
14301010	CREAM CHEESE, REGULAR, PLAIN	Cream cheese, regular, plain
14301100	CREAM CHEESE, REGULAR, FLAVORED	Cream cheese, regular, flavored
14303010	CREAM CHEESE, LIGHT	Cream cheese, light
14410100	CHEESE, AMERICAN AND SWISS BLENDS	Cheese, American and Swiss blends
14410110	CHEESE, AMERICAN	Cheese, American
14410120	CHEESE, AMERICAN, REDUCED FAT	Cheese, American, reduced fat
14410130	CHEESE, AMERICAN, NONFAT OR FAT FREE	Cheese, American, nonfat or fat free
14410210	CHEESE, AMERICAN, REDUCED SODIUM	Cheese, American, reduced sodium
14410330	CHEESE SPREAD, AMERICAN OR CHEDDAR CHEESE BASE, REDUCED FAT	Cheese spread, American or Cheddar cheese base, reduced fat
14410380	CREAM CHEESE SPREAD, FAT FREE	Cream cheese spread, fat free
14410500	CHEESE, PROCESSED CHEESE FOOD	Cheese, processed cheese food
14410600	CHEESE, PROCESSED, WITH VEGETABLES	Cheese, processed, with vegetables
14410620	CHEESE, WITH WINE	Cheese, with wine
14420100	CHEESE SPREAD, AMERICAN OR CHEDDAR CHEESE BASE	Cheese spread, American or Cheddar cheese base
14420160	CHEESE SPREAD, SWISS CHEESE BASE	Cheese spread, Swiss cheese base
14420200	CHEESE SPREAD, CREAM CHEESE, REGULAR	Cheese spread, cream cheese, regular
14420210	CHEESE SPREAD, CREAM CHEESE, LIGHT	Cheese spread, cream cheese, light
14420300	CHEESE SPREAD, PRESSURIZED CAN	Cheese spread, pressurized can
14502000	IMITATION CHEESE	Imitation cheese
14610200	CHEESE, COTTAGE CHEESE, WITH GELATIN DESSERT	Cheese, cottage cheese, with gelatin dessert
14610210	CHEESE, COTTAGE CHEESE, WITH GELATIN DESSERT AND FRUIT	Cheese, cottage cheese, with gelatin dessert and fruit
14610250	CHEESE, COTTAGE CHEESE, WITH GELATIN DESSERT AND VEGETABLES	Cheese, cottage cheese, with gelatin dessert and vegetables
14610520	CHEESE BALL	Cheese ball
14620110	ARTICHOKE DIP	Artichoke dip
14620115	SPINACH AND ARTICHOKE DIP	Spinach and artichoke dip
14620130	SEAFOOD DIP	Seafood dip
14620150	CHEESE DIP WITH CHILI PEPPER	Cheese dip with chili pepper
14620200	CHEESE DIP	Cheese dip
14620300	TOPPING FROM CHEESE PIZZA	Topping from cheese pizza
14620310	TOPPING FROM VEGETABLE PIZZA	Topping from vegetable pizza
14620320	TOPPING FROM MEAT PIZZA	Topping from meat pizza
14620330	TOPPING FROM MEAT AND VEGETABLE PIZZA	Topping from meat and vegetable pizza
14630100	CHEESE FONDUE	Cheese fondue
14630200	CHEESE SOUFFLE	Cheese souffle
14630300	WELSH RAREBIT	Welsh rarebit
14640000	CHEESE SANDWICH, NFS	Cheese sandwich, NFS
14640002	CHEESE SANDWICH, AMERICAN CHEESE, ON WHITE BREAD	Cheese sandwich, American cheese, on white bread
14640004	CHEESE SANDWICH, AMERICAN CHEESE, ON WHEAT BREAD	Cheese sandwich, American cheese, on wheat bread
14640006	CHEESE SANDWICH, AMERICAN CHEESE, ON WHOLE WHEAT BREAD, NO S	Cheese sandwich, American cheese, on whole wheat bread, no spread
14640008	CHEESE SANDWICH, CHEDDAR CHEESE, ON WHITE BREAD	Cheese sandwich, cheddar cheese, on white bread
14640010	CHEESE SANDWICH, CHEDDAR CHEESE, ON WHEAT BREAD	Cheese sandwich, cheddar cheese, on wheat bread
14640012	CHEESE SANDWICH, CHEDDAR CHEESE, ON WHOLE WHEAT BREAD, NO SP	Cheese sandwich, Cheddar cheese, on whole wheat bread, no spread
14640014	CHEESE SANDWICH, REDUCED FAT CHEESE, ON WHITE BREAD	Cheese sandwich, reduced fat cheese, on white bread
14640016	CHEESE SANDWICH, REDUCED FAT CHEESE, ON WHEAT BREAD	Cheese sandwich, reduced fat cheese, on wheat bread
14640018	CHEESE SANDWICH, REDUCED FAT AMERICAN CHEESE, ON WHOLE WHEAT	Cheese sandwich, reduced fat American cheese, on whole wheat bread, no spread
14640020	CHEESE SANDWICH, REDUCED FAT CHEDDAR CHEESE, ON WHITE BREAD,	Cheese sandwich, reduced fat Cheddar cheese, on white bread, no spread
14640022	CHEESE SANDWICH, REDUCED FAT CHEDDAR CHEESE, ON WHEAT BREAD,	Cheese sandwich, reduced fat Cheddar cheese, on wheat bread, no spread
14640024	CHEESE SANDWICH, REDUCED FAT CHEDDAR CHEESE, ON WHOLE WHEAT	Cheese sandwich, reduced fat Cheddar cheese, on whole wheat bread, no spread
14640026	CHEESE SANDWICH, AMERICAN CHEESE, ON WHITE BREAD, WITH MAYON	Cheese sandwich, American cheese, on white bread, with mayonnaise
14640028	CHEESE SANDWICH, AMERICAN CHEESE, ON WHEAT BREAD, WITH MAYON	Cheese sandwich, American cheese, on wheat bread, with mayonnaise
14640030	CHEESE SANDWICH, AMERICAN CHEESE, ON WHOLE WHEAT BREAD, WITH	Cheese sandwich, American cheese, on whole wheat bread, with mayonnaise
14640032	CHEESE SANDWICH, CHEDDAR CHEESE, ON WHITE BREAD, WITH MAYONN	Cheese sandwich, Cheddar cheese, on white bread, with mayonnaise
14640034	CHEESE SANDWICH, CHEDDAR CHEESE, ON WHEAT BREAD, WITH MAYONN	Cheese sandwich, Cheddar cheese, on wheat bread, with mayonnaise
14640036	CHEESE SANDWICH, CHEDDAR CHEESE, ON WHOLE WHEAT BREAD, WITH	Cheese sandwich, Cheddar cheese, on whole wheat bread, with mayonnaise
14640038	CHEESE SANDWICH, REDUCED FAT AMERICAN CHEESE, ON WHITE BREAD	Cheese sandwich, reduced fat American cheese, on white bread, with mayonnaise
14640040	CHEESE SANDWICH, REDUCED FAT AMERICAN CHEESE,, ON WHEAT BREA	Cheese sandwich, reduced fat American cheese,, on wheat bread, with mayonnaise
14640042	CHEESE SANDWICH, REDUCED FAT AMERICAN CHEESE, ON WHOLE WHEAT	Cheese sandwich, reduced fat American cheese, on whole wheat bread, with mayonnaise
14640044	CHEESE SANDWICH, REDUCED FAT CHEDDAR CHEESE, ON WHITE BREAD,	Cheese sandwich, reduced fat Cheddar cheese, on white bread, with mayonnaise
14640046	CHEESE SANDWICH, REDUCED FAT CHEDDAR CHEESE, ON WHEAT BREAD,	Cheese sandwich, reduced fat Cheddar cheese, on wheat bread, with mayonnaise
14640048	CHEESE SANDWICH, REDUCED FAT CHEDDAR CHEESE, ON WHOLE WHEAT	Cheese sandwich, reduced fat Cheddar cheese, on whole wheat bread, with mayonnaise
14640050	CHEESE SANDWICH, AMERICAN CHEESE, ON WHITE BREAD, WITH BUTTE	Cheese sandwich, American cheese, on white bread, with butter
14640052	CHEESE SANDWICH, AMERICAN CHEESE, ON WHEAT BREAD, WITH BUTTE	Cheese sandwich, American cheese, on wheat bread, with butter
14640054	CHEESE SANDWICH, AMERICAN CHEESE, ON WHOLE WHEAT BREAD, WITH	Cheese sandwich, American cheese, on whole wheat bread, with butter
14640056	CHEESE SANDWICH, CHEDDAR CHEESE, ON WHITE BREAD, WITH BUTTER	Cheese sandwich, Cheddar cheese, on white bread, with butter
14640058	CHEESE SANDWICH, CHEDDAR CHEESE, ON WHEAT BREAD, WITH BUTTER	Cheese sandwich, Cheddar cheese, on wheat bread, with butter
14640060	CHEESE SANDWICH, CHEDDAR CHEESE, ON WHOLE WHEAT BREAD, WITH	Cheese sandwich, Cheddar cheese, on whole wheat bread, with butter
14640062	CHEESE SANDWICH, REDUCED FAT AMERICAN CHEESE, ON WHITE BREAD	Cheese sandwich, reduced fat American cheese, on white bread, with butter
14640064	CHEESE SANDWICH, REDUCED FAT AMERICAN CHEESE, ON WHEAT BREAD	Cheese sandwich, reduced fat American cheese, on wheat bread, with butter
14640066	CHEESE SANDWICH, REDUCED FAT AMERICAN CHEESE, ON WHOLE WHEAT	Cheese sandwich, reduced fat American cheese, on whole wheat bread, with butter
14640068	CHEESE SANDWICH, REDUCED FAT CHEDDAR CHEESE, ON WHITE BREAD,	Cheese sandwich, reduced fat Cheddar cheese, on white bread, with butter
14640070	CHEESE SANDWICH, REDUCED FAT CHEDDAR CHEESE, ON WHEAT BREAD,	Cheese sandwich, reduced fat Cheddar cheese, on wheat bread, with butter
14640072	CHEESE SANDWICH, REDUCED FAT CHEDDAR CHEESE, ON WHOLE WHEAT	Cheese sandwich, reduced fat Cheddar cheese, on whole wheat bread, with butter
14640100	GRILLED CHEESE SANDWICH, NFS	Grilled cheese sandwich, NFS
14640105	GRILLED CHEESE SANDWICH, AMERICAN CHEESE, ON WHITE BREAD	Grilled cheese sandwich, American cheese, on white bread
14640110	GRILLED CHEESE SANDWICH, AMERICAN CHEESE, ON WHEAT BREAD	Grilled cheese sandwich, American cheese, on wheat bread
14640115	GRILLED CHEESE SANDWICH, AMERICAN CHEESE, ON WHOLE WHEAT BRE	Grilled cheese sandwich, American cheese, on whole wheat bread
14640125	GRILLED CHEESE SANDWICH, CHEDDAR CHEESE, ON WHITE BREAD	Grilled cheese sandwich, cheddar cheese, on white bread
14640130	GRILLED CHEESE SANDWICH, CHEDDAR CHEESE, ON WHEAT BREAD	Grilled cheese sandwich, cheddar cheese, on wheat bread
14640135	GRILLED CHEESE SANDWICH, CHEDDAR CHEESE, ON WHOLE WHEAT BREA	Grilled cheese sandwich, Cheddar cheese, on whole wheat bread
14640155	GRILLED CHEESE SANDWICH, REDUCED FAT CHEESE, ON WHITE BREAD	Grilled cheese sandwich, reduced fat cheese, on white bread
14640160	GRILLED CHEESE SANDWICH, REDUCED FAT CHEESE, ON WHEAT BREAD	Grilled cheese sandwich, reduced fat cheese, on wheat bread
14640165	GRILLED CHEESE SANDWICH, REDUCED FAT AMERICAN CHEESE, ON WHO	Grilled cheese sandwich, reduced fat American cheese, on whole wheat bread
14640185	GRILLED CHEESE SANDWICH, REDUCED FAT CHEDDAR CHEESE, ON WHIT	Grilled cheese sandwich, reduced fat Cheddar cheese, on white bread
14640190	GRILLED CHEESE SANDWICH, REDUCED FAT CHEDDAR CHEESE, ON WHEA	Grilled cheese sandwich, reduced fat Cheddar cheese, on wheat bread
14640195	GRILLED CHEESE SANDWICH, REDUCED FAT CHEDDAR CHEESE, ON WHOL	Grilled cheese sandwich, reduced fat Cheddar cheese, on whole wheat bread
14650100	CHEESE SAUCE	Cheese sauce
14650160	ALFREDO SAUCE	Alfredo sauce
14650165	ALFREDO SAUCE WITH ADDED VEGETABLES	Alfredo sauce with added vegetables
14650170	ALFREDO SAUCE WITH MEAT	Alfredo sauce with meat
14650175	ALFREDO SAUCE WITH MEAT AND ADDED VEGETABLES	Alfredo sauce with meat and added vegetables
14650180	ALFREDO SAUCE WITH POULTRY	Alfredo sauce with poultry
14650185	ALFREDO SAUCE WITH POULTRY AND ADDED VEGETABLES	Alfredo sauce with poultry and added vegetables
14650190	ALFREDO SAUCE WITH SEAFOOD	Alfredo sauce with seafood
14650195	ALFREDO SAUCE WITH SEAFOOD AND ADDED VEGETABLES	Alfredo sauce with seafood and added vegetables
14660200	MOZZARELLA STICKS, BREADED, BAKED, OR FRIED	Mozzarella sticks, breaded, baked, or fried
14670000	MOZZARELLA CHEESE, TOMATO, AND BASIL, WITH OIL AND VINEGAR D	Mozzarella cheese, tomato, and basil, with oil and vinegar dressing
14710100	CHEDDAR CHEESE SOUP, HOME RECIPE, CANNED OR READY-TO-SERVE	Cheddar cheese soup, home recipe, canned or ready-to-serve
14710200	BEER CHEESE SOUP, MADE WITH MILK	Beer cheese soup, made with milk
20000000	MEAT, NFS	Meat, NFS
20000070	MEAT, BABY FOOD, NS AS TO TYPE, NS AS TO STRAINED OR JUNIOR	Meat, baby food, NS as to type, NS as to strained or junior
20000090	MEAT STICKS, BABY FOOD, NS AS TO TYPE OF MEAT	Meat sticks, baby food, NS as to type of meat
20000200	MEAT, GROUND, NFS	Meat, ground, NFS
20000300	BABY TODDLER MEAT, NFS	Baby Toddler meat, NFS
21000100	BEEF, NFS	Beef, NFS
21000110	BEEF, NS AS TO CUT, COOKED, LEAN AND FAT EATEN	Beef, NS as to cut, cooked, lean and fat eaten
21000120	BEEF, NS AS TO CUT, COOKED, LEAN ONLY EATEN	Beef, NS as to cut, cooked, lean only eaten
21001000	STEAK, NS AS TO TYPE OF MEAT, NS AS TO FAT EATEN	Steak, NS as to type of meat, NS as to fat eaten
21001010	STEAK, NS AS TO TYPE OF MEAT, COOKED, LEAN AND FAT EATEN	Steak, NS as to type of meat, cooked, lean and fat eaten
21001020	STEAK, NS AS TO TYPE OF MEAT, COOKED, LEAN ONLY EATEN	Steak, NS as to type of meat, cooked, lean only eaten
21002000	BEEF, PICKLED	Beef, pickled
21003000	BEEF, NS AS TO CUT, FRIED, NS TO FAT EATEN	Beef, NS as to cut, fried, NS to fat eaten
21101000	BEEF, STEAK, NFS	Beef, steak, NFS
21101010	BEEF STEAK, NS AS TO COOKING METHOD, LEAN AND FAT EATEN	Beef steak, NS as to cooking method, lean and fat eaten
21101020	BEEF STEAK, NS AS TO COOKING METHOD, LEAN ONLY EATEN	Beef steak, NS as to cooking method, lean only eaten
21101110	BEEF STEAK, BROILED OR BAKED, NS AS TO FAT EATEN	Beef steak, broiled or baked, NS as to fat eaten
21101120	BEEF STEAK, BROILED OR BAKED, LEAN AND FAT EATEN	Beef steak, broiled or baked, lean and fat eaten
21101130	BEEF STEAK, BROILED OR BAKED, LEAN ONLY EATEN	Beef steak, broiled or baked, lean only eaten
21101140	BEEF, STEAK, CHUCK	Beef, steak, chuck
21101150	BEEF, STEAK, CUBE	Beef, steak, cube
21101160	BEEF, STEAK, FLANK	Beef, steak, flank
21101170	BEEF, STEAK, RIBEYE, NS AS TO FAT EATEN	Beef, steak, ribeye, NS as to fat eaten
21101180	BEEF, STEAK, RIBEYE, LEAN AND FAT EATEN	Beef, steak, ribeye, lean and fat eaten
21101190	BEEF, STEAK, RIBEYE, LEAN ONLY EATEN	Beef, steak, ribeye, lean only eaten
21102110	BEEF STEAK, FRIED, NS AS TO FAT EATEN	Beef steak, fried, NS as to fat eaten
21102120	BEEF STEAK, FRIED, LEAN AND FAT EATEN	Beef steak, fried, lean and fat eaten
21102130	BEEF STEAK, FRIED, LEAN ONLY EATEN	Beef steak, fried, lean only eaten
21102140	BEEF, STEAK, ROUND	Beef, steak, round
21102150	BEEF, STEAK, SIRLOIN, NS AS TO FAT EATEN	Beef, steak, sirloin, NS as to fat eaten
21102160	BEEF, STEAK, SIRLOIN, LEAN AND FAT EATEN	Beef, steak, sirloin, lean and fat eaten
21102170	BEEF, STEAK, SIRLOIN, LEAN ONLY EATEN	Beef, steak, sirloin, lean only eaten
21102180	BEEF, STEAK, STRIP, NS AS TO FAT EATEN	Beef, steak, strip, NS as to fat eaten
21102190	BEEF, STEAK, STRIP, LEAN AND FAT EATEN	Beef, steak, strip, lean and fat eaten
21103110	BEEF STEAK, BREADED OR FLOURED, BAKED OR FRIED, NS AS TO FAT	Beef steak, breaded or floured, baked or fried, NS as to fat eaten
21103120	BEEF STEAK, BREADED OR FLOURED, BAKED OR FRIED, LEAN AND FAT	Beef steak, breaded or floured, baked or fried, lean and fat eaten
21103130	BEEF STEAK, BREADED OR FLOURED, BAKED OR FRIED, LEAN ONLY EA	Beef steak, breaded or floured, baked or fried, lean only eaten
21103140	BEEF, STEAK, STRIP, LEAN ONLY EATEN	Beef, steak, strip, lean only eaten
21103150	BEEF, STEAK, T-BONE, NS AS TO FAT EATEN	Beef, steak, T-bone, NS as to fat eaten
21103160	BEEF, STEAK, T-BONE, LEAN AND FAT EATEN	Beef, steak, T-bone, lean and fat eaten
21103170	BEEF, STEAK, T-BONE, LEAN ONLY EATEN	Beef, steak, T-bone, lean only eaten
21103180	BEEF, STEAK, TENDERLOIN	Beef, steak, tenderloin
21104110	BEEF, STEAK, COUNTRY FRIED	Beef, steak, country fried
21104120	BEEF STEAK, BATTERED, FRIED, LEAN AND FAT EATEN	Beef steak, battered, fried, lean and fat eaten
21104130	BEEF STEAK, BATTERED, FRIED, LEAN ONLY EATEN	Beef steak, battered, fried, lean only eaten
21105110	BEEF STEAK, BRAISED, NS AS TO FAT EATEN	Beef steak, braised, NS as to fat eaten
21105120	BEEF STEAK, BRAISED, LEAN AND FAT EATEN	Beef steak, braised, lean and fat eaten
21105130	BEEF STEAK, BRAISED, LEAN ONLY EATEN	Beef steak, braised, lean only eaten
21301000	BEEF, OXTAILS	Beef, oxtails
21302000	BEEF, NECK BONES	Beef, neck bones
21304000	BEEF, SHORTRIBS, COOKED, NS AS TO FAT EATEN	Beef, shortribs, cooked, NS as to fat eaten
21304110	BEEF, SHORTRIBS, COOKED, LEAN AND FAT EATEN	Beef, shortribs, cooked, lean and fat eaten
21304120	BEEF, SHORTRIBS, COOKED, LEAN ONLY EATEN	Beef, shortribs, cooked, lean only eaten
21304200	BEEF, SHORTRIBS	Beef, shortribs
21304210	BEEF, SHORTRIBS, BARBECUED, WITH SAUCE, LEAN AND FAT EATEN	Beef, shortribs, barbecued, with sauce, lean and fat eaten
21304220	BEEF, SHORTRIBS, BARBECUED, WITH SAUCE, LEAN ONLY EATEN	Beef, shortribs, barbecued, with sauce, lean only eaten
21305000	BEEF, COW HEAD	Beef, cow head
21401000	BEEF, ROAST	Beef, roast
21401110	BEEF, ROAST, ROASTED, LEAN AND FAT EATEN	Beef, roast, roasted, lean and fat eaten
21401120	BEEF, ROAST, ROASTED, LEAN ONLY EATEN	Beef, roast, roasted, lean only eaten
21401400	BEEF, ROAST, CANNED	Beef, roast, canned
21407000	BEEF, POT ROAST	Beef, pot roast
21407110	BEEF, POT ROAST, BRAISED OR BOILED, LEAN AND FAT EATEN	Beef, pot roast, braised or boiled, lean and fat eaten
21407120	BEEF, POT ROAST, BRAISED OR BOILED, LEAN ONLY EATEN	Beef, pot roast, braised or boiled, lean only eaten
21410000	BEEF, STEW MEAT	Beef, stew meat
21410110	BEEF, STEW MEAT, COOKED, LEAN AND FAT EATEN	Beef, stew meat, cooked, lean and fat eaten
21410120	BEEF, STEW MEAT, COOKED, LEAN ONLY EATEN	Beef, stew meat, cooked, lean only eaten
21416000	BEEF, CORNED	Beef, corned
21416110	CORNED BEEF, COOKED, LEAN AND FAT EATEN	Corned beef, cooked, lean and fat eaten
21416120	CORNED BEEF, COOKED, LEAN ONLY EATEN	Corned beef, cooked, lean only eaten
21416150	CORNED BEEF, CANNED, READY-TO-EAT	Corned beef, canned, ready-to-eat
21417100	BEEF, BRISKET	Beef, brisket
21417110	BEEF BRISKET, COOKED, LEAN AND FAT EATEN	Beef brisket, cooked, lean and fat eaten
21417120	BEEF BRISKET, COOKED, LEAN ONLY EATEN	Beef brisket, cooked, lean only eaten
21420100	BEEF, SANDWICH STEAK	Beef, sandwich steak
21500000	BEEF, GROUND, RAW	Beef, ground, raw
21500100	BEEF, GROUND	Beef, ground
21500310	BEEF, GROUND, PATTY	Beef, ground, patty
21601000	BEEF, BACON, COOKED	Beef, bacon, cooked
21601010	BEEF, BACON, REDUCED SODIUM, COOKED	Beef, bacon, reduced sodium, cooked
21602000	BEEF, DRIED, CHIPPED, UNCOOKED	Beef, dried, chipped, uncooked
21602010	BEEF, DRIED, CHIPPED, COOKED IN FAT	Beef, dried, chipped, cooked in fat
21602100	BEEF JERKY	Beef jerky
21701000	BEEF, BABY FOOD, NS AS TO STRAINED OR JUNIOR	Beef, baby food, NS as to strained or junior
21701010	BABY TODDLER BEEF	Baby Toddler beef
21701020	BEEF, BABY FOOD, JUNIOR	Beef, baby food, junior
22000100	PORK, NFS	Pork, NFS
22000110	PORK, NS AS TO CUT, COOKED, LEAN AND FAT EATEN	Pork, NS as to cut, cooked, lean and fat eaten
22000120	PORK, NS AS TO CUT, COOKED, LEAN ONLY EATEN	Pork, NS as to cut, cooked, lean only eaten
22000200	PORK, NS AS TO CUT, FRIED, NS AS TO FAT EATEN	Pork, NS as to cut, fried, NS as to fat eaten
22000210	PORK, NS AS TO CUT, FRIED, LEAN AND FAT EATEN	Pork, NS as to cut, fried, lean and fat eaten
22000220	PORK, NS AS TO CUT, FRIED, LEAN ONLY EATEN	Pork, NS as to cut, fried, lean only eaten
22000300	PORK, NS AS TO CUT, BREADED OR FLOURED, FRIED, NS AS TO FAT	Pork, NS as to cut, breaded or floured, fried, NS as to fat eaten
22000310	PORK, NS AS TO CUT, BREADED OR FLOURED, FRIED, LEAN AND FAT	Pork, NS as to cut, breaded or floured, fried, lean and fat eaten
22000320	PORK, NS AS TO CUT, BREADED OR FLOURED, FRIED, LEAN ONLY EAT	Pork, NS as to cut, breaded or floured, fried, lean only eaten
22001000	PORK, PICKLED, NS AS TO CUT	Pork, pickled, NS as to cut
22002000	PORK, GROUND	Pork, ground
22002050	PORK, CARNITAS	Pork, carnitas
22002100	PORK, GROUND OR PATTY, BREADED, COOKED	Pork, ground or patty, breaded, cooked
22002800	PORK JERKY	Pork jerky
22101000	PORK, CHOP, NS AS TO FAT EATEN	Pork, chop, NS as to fat eaten
22101010	PORK, CHOP, LEAN AND FAT EATEN	Pork, chop, lean and fat eaten
22101020	PORK, CHOP, LEAN ONLY EATEN	Pork, chop, lean only eaten
22101100	PORK CHOP, BROILED OR BAKED, NS AS TO FAT EATEN	Pork chop, broiled or baked, NS as to fat eaten
22101110	PORK CHOP, BROILED OR BAKED, LEAN AND FAT EATEN	Pork chop, broiled or baked, lean and fat eaten
22101120	PORK CHOP, BROILED OR BAKED, LEAN ONLY EATEN	Pork chop, broiled or baked, lean only eaten
22101130	PORK CHOP, BREADED OR FLOURED, BROILED OR BAKED, NS AS TO FA	Pork chop, breaded or floured, broiled or baked, NS as to fat eaten
22101140	PORK CHOP, BREADED OR FLOURED, BROILED OR BAKED, LEAN AND FA	Pork chop, breaded or floured, broiled or baked, lean and fat eaten
22101150	PORK CHOP, BREADED OR FLOURED, BROILED OR BAKED, LEAN ONLY E	Pork chop, breaded or floured, broiled or baked, lean only eaten
22101200	PORK CHOP, FRIED, NS AS TO FAT EATEN	Pork chop, fried, NS as to fat eaten
22101210	PORK CHOP, FRIED, LEAN AND FAT EATEN	Pork chop, fried, lean and fat eaten
22101220	PORK CHOP, FRIED, LEAN ONLY EATEN	Pork chop, fried, lean only eaten
22101300	PORK, CHOP, COATED, NS AS TO FAT EATEN	Pork, chop, coated, NS as to fat eaten
22101310	PORK, CHOP, COATED, LEAN AND FAT EATEN	Pork, chop, coated, lean and fat eaten
22101320	PORK, CHOP, COATED, LEAN ONLY EATEN	Pork, chop, coated, lean only eaten
22101330	PORK, CHOP, STUFFED	Pork, chop, stuffed
22101400	PORK CHOP, BATTERED, FRIED, NS AS TO FAT EATEN	Pork chop, battered, fried, NS as to fat eaten
22101410	PORK CHOP, BATTERED, FRIED, LEAN AND FAT EATEN	Pork chop, battered, fried, lean and fat eaten
22101420	PORK CHOP, BATTERED, FRIED, LEAN ONLY EATEN	Pork chop, battered, fried, lean only eaten
22101500	PORK CHOP, STEWED, NS AS TO FAT EATEN	Pork chop, stewed, NS as to fat eaten
22101510	PORK CHOP, STEWED, LEAN AND FAT EATEN	Pork chop, stewed, lean and fat eaten
22101520	PORK CHOP, STEWED, LEAN ONLY EATEN	Pork chop, stewed, lean only eaten
22107000	PORK CHOP, SMOKED OR CURED, COOKED, NS AS TO FAT EATEN	Pork chop, smoked or cured, cooked, NS as to fat eaten
22107010	PORK CHOP, SMOKED OR CURED, COOKED, LEAN AND FAT EATEN	Pork chop, smoked or cured, cooked, lean and fat eaten
22107020	PORK CHOP, SMOKED OR CURED, COOKED, LEAN ONLY EATEN	Pork chop, smoked or cured, cooked, lean only eaten
22201000	PORK STEAK OR CUTLET, NS AS TO COOKING METHOD, NS AS TO FAT	Pork steak or cutlet, NS as to cooking method, NS as to fat eaten
22201010	PORK STEAK OR CUTLET, NS AS TO COOKING METHOD, LEAN AND FAT	Pork steak or cutlet, NS as to cooking method, lean and fat eaten
22201020	PORK STEAK OR CUTLET, NS AS TO COOKING METHOD, LEAN ONLY EAT	Pork steak or cutlet, NS as to cooking method, lean only eaten
22201050	PORK STEAK OR CUTLET, BATTERED, FRIED, NS AS TO FAT EATEN	Pork steak or cutlet, battered, fried, NS as to fat eaten
22201060	PORK STEAK OR CUTLET, BATTERED, FRIED, LEAN AND FAT EATEN	Pork steak or cutlet, battered, fried, lean and fat eaten
22201070	PORK STEAK OR CUTLET, BATTERED, FRIED, LEAN ONLY EATEN	Pork steak or cutlet, battered, fried, lean only eaten
22201100	PORK, STEAK, NS AS TO FAT EATEN	Pork, steak, NS as to fat eaten
22201110	PORK, STEAK, LEAN AND FAT EATEN	Pork, steak, lean and fat eaten
22201120	PORK, STEAK, LEAN ONLY EATEN	Pork, steak, lean only eaten
22201200	PORK STEAK OR CUTLET, FRIED, NS AS TO FAT EATEN	Pork steak or cutlet, fried, NS as to fat eaten
22201210	PORK STEAK OR CUTLET, FRIED, LEAN AND FAT EATEN	Pork steak or cutlet, fried, lean and fat eaten
22201220	PORK STEAK OR CUTLET, FRIED, LEAN ONLY EATEN	Pork steak or cutlet, fried, lean only eaten
22201300	PORK STEAK OR CUTLET, BREADED OR FLOURED, BROILED OR BAKED,	Pork steak or cutlet, breaded or floured, broiled or baked, NS as to fat eaten
22201310	PORK STEAK OR CUTLET, BREADED OR FLOURED, BROILED OR BAKED,	Pork steak or cutlet, breaded or floured, broiled or baked, lean and fat eaten
22201320	PORK STEAK OR CUTLET, BREADED OR FLOURED, BROILED OR BAKED,	Pork steak or cutlet, breaded or floured, broiled or baked, lean only eaten
22201400	PORK, STEAK, COATED	Pork, steak, coated
22201410	PORK STEAK OR CUTLET, BREADED OR FLOURED, FRIED, LEAN AND FA	Pork steak or cutlet, breaded or floured, fried, lean and fat eaten
22201420	PORK STEAK OR CUTLET, BREADED OR FLOURED, FRIED, LEAN ONLY E	Pork steak or cutlet, breaded or floured, fried, lean only eaten
22210300	PORK, TENDERLOIN	Pork, tenderloin
22210310	PORK, TENDERLOIN, BREADED, FRIED	Pork, tenderloin, breaded, fried
22210350	PORK, TENDERLOIN, BRAISED	Pork, tenderloin, braised
22210400	PORK, TENDERLOIN, BAKED	Pork, tenderloin, baked
22210450	PORK, TENDERLOIN, BATTERED, FRIED	Pork, tenderloin, battered, fried
22300120	HAM, FRIED, NS AS TO FAT EATEN	Ham, fried, NS as to fat eaten
22300130	HAM, FRIED, LEAN AND FAT EATEN	Ham, fried, lean and fat eaten
22300140	HAM, FRIED, LEAN ONLY EATEN	Ham, fried, lean only eaten
22300150	HAM, BREADED OR FLOURED, FRIED, NS AS TO FAT EATEN	Ham, breaded or floured, fried, NS as to fat eaten
22300160	HAM, BREADED OR FLOURED, FRIED, LEAN AND FAT EATEN	Ham, breaded or floured, fried, lean and fat eaten
22300170	HAM, BREADED OR FLOURED, FRIED, LEAN ONLY EATEN	Ham, breaded or floured, fried, lean only eaten
22301000	HAM, FRESH, COOKED, NS AS TO FAT EATEN	Ham, fresh, cooked, NS as to fat eaten
22301110	HAM, FRESH, COOKED, LEAN AND FAT EATEN	Ham, fresh, cooked, lean and fat eaten
22301120	HAM, FRESH, COOKED, LEAN ONLY EATEN	Ham, fresh, cooked, lean only eaten
22311000	HAM	Ham
22311010	HAM, SMOKED OR CURED, COOKED, LEAN AND FAT EATEN	Ham, smoked or cured, cooked, lean and fat eaten
22311020	HAM, SMOKED OR CURED, COOKED, LEAN ONLY EATEN	Ham, smoked or cured, cooked, lean only eaten
22311450	HAM, PROSCIUTTO	Ham, prosciutto
22311500	HAM, CANNED	Ham, canned
22311510	HAM, SMOKED OR CURED, CANNED, LEAN AND FAT EATEN	Ham, smoked or cured, canned, lean and fat eaten
22311520	HAM, SMOKED OR CURED, CANNED, LEAN ONLY EATEN	Ham, smoked or cured, canned, lean only eaten
22321110	HAM, GROUND	Ham, ground
22400100	PORK, ROAST	Pork, roast
22400110	PORK ROAST, NS AS TO CUT, COOKED, LEAN AND FAT EATEN	Pork roast, NS as to cut, cooked, lean and fat eaten
22400120	PORK ROAST, NS AS TO CUT, COOKED, LEAN ONLY EATEN	Pork roast, NS as to cut, cooked, lean only eaten
22401000	PORK ROAST, LOIN, COOKED, NS AS TO FAT EATEN	Pork roast, loin, cooked, NS as to fat eaten
22401010	PORK ROAST, LOIN, COOKED, LEAN AND FAT EATEN	Pork roast, loin, cooked, lean and fat eaten
22401020	PORK ROAST, LOIN, COOKED, LEAN ONLY EATEN	Pork roast, loin, cooked, lean only eaten
22402510	FRIED PORK CHUNKS, PUERTO RICAN STYLE	Fried pork chunks, Puerto Rican style
22411000	PORK ROAST, SHOULDER, COOKED, NS AS TO FAT EATEN	Pork roast, shoulder, cooked, NS as to fat eaten
22411010	PORK ROAST, SHOULDER, COOKED, LEAN AND FAT EATEN	Pork roast, shoulder, cooked, lean and fat eaten
22411020	PORK ROAST, SHOULDER, COOKED, LEAN ONLY EATEN	Pork roast, shoulder, cooked, lean only eaten
22421000	PORK ROAST, SMOKED OR CURED, COOKED, NS AS TO FAT EATEN	Pork roast, smoked or cured, cooked, NS as to fat eaten
22421010	PORK ROAST, SMOKED OR CURED, COOKED, LEAN AND FAT EATEN	Pork roast, smoked or cured, cooked, lean and fat eaten
22421020	PORK ROAST, SMOKED OR CURED, COOKED, LEAN ONLY EATEN	Pork roast, smoked or cured, cooked, lean only eaten
22431000	PORK, ROLL	Pork, roll
22501010	CANADIAN BACON, COOKED	Canadian bacon, cooked
22600100	BACON, NS AS TO TYPE OF MEAT, COOKED	Bacon, NS as to type of meat, cooked
22600110	BACON, NS AS TO TYPE OF MEAT, REDUCED SODIUM, COOKED	Bacon, NS as to type of meat, reduced sodium, cooked
22600200	PORK BACON, NS AS TO FRESH, SMOKED OR CURED, COOKED	Pork bacon, NS as to fresh, smoked or cured, cooked
22600210	PORK BACON, NS AS TO FRESH, SMOKED OR CURED, REDUCED SODIUM,	Pork bacon, NS as to fresh, smoked or cured, reduced sodium, cooked
22601000	PORK BACON, SMOKED OR CURED, COOKED	Pork bacon, smoked or cured, cooked
22601040	BACON OR SIDE PORK, FRESH, COOKED	Bacon or side pork, fresh, cooked
22602010	PORK BACON, SMOKED OR CURED, REDUCED SODIUM, COOKED	Pork bacon, smoked or cured, reduced sodium, cooked
22621000	SALT PORK, COOKED	Salt pork, cooked
22621100	FAT BACK, COOKED	Fat back, cooked
22700000	RIBS, NFS	Ribs, NFS
22701000	PORK, RIBS	Pork, ribs
22701010	PORK, SPARERIBS, COOKED, LEAN AND FAT EATEN	Pork, spareribs, cooked, lean and fat eaten
22701020	PORK, SPARERIBS, COOKED, LEAN ONLY EATEN	Pork, spareribs, cooked, lean only eaten
22701030	PORK, SPARERIBS, BARBECUED, WITH SAUCE, NS AS TO FAT EATEN	Pork, spareribs, barbecued, with sauce, NS as to fat eaten
22701040	PORK, SPARERIBS, BARBECUED, WITH SAUCE, LEAN AND FAT EATEN	Pork, spareribs, barbecued, with sauce, lean and fat eaten
22701050	PORK, SPARERIBS, BARBECUED, WITH SAUCE, LEAN ONLY EATEN	Pork, spareribs, barbecued, with sauce, lean only eaten
22704010	PORK, CRACKLINGS	Pork, cracklings
22705010	PORK, EARS	Pork, ears
22706010	PORK, BONES	Pork, bones
22707010	PORK, PIG'S FEET	Pork, pig's feet
22707020	PORK, PIG'S FEET, PICKLED	Pork, pig's feet, pickled
22708010	PORK, HAM HOCKS	Pork, ham hocks
22708020	PORK, BELLY	Pork, belly
22709010	PORK SKIN RINDS	Pork skin rinds
22709110	PORK SKIN, BOILED	Pork skin, boiled
22810010	BABY TODDLER HAM	Baby Toddler ham
22820000	BABY TODDLER MEAT STICK	Baby Toddler meat stick
23000100	LAMB, NS AS TO CUT	Lamb, NS as to cut
23101000	LAMB, CHOP	Lamb, chop
23101010	LAMB CHOP, NS AS TO CUT, COOKED, LEAN AND FAT EATEN	Lamb chop, NS as to cut, cooked, lean and fat eaten
23101020	LAMB CHOP, NS AS TO CUT, COOKED, LEAN ONLY EATEN	Lamb chop, NS as to cut, cooked, lean only eaten
23104000	LAMB, LOIN CHOP, COOKED, NS AS TO FAT EATEN	Lamb, loin chop, cooked, NS as to fat eaten
23104010	LAMB, LOIN CHOP, COOKED, LEAN AND FAT EATEN	Lamb, loin chop, cooked, lean and fat eaten
23104020	LAMB, LOIN CHOP, COOKED, LEAN ONLY EATEN	Lamb, loin chop, cooked, lean only eaten
23107000	LAMB, SHOULDER CHOP, COOKED, NS AS TO FAT EATEN	Lamb, shoulder chop, cooked, NS as to fat eaten
23107010	LAMB, SHOULDER CHOP, COOKED, LEAN AND FAT EATEN	Lamb, shoulder chop, cooked, lean and fat eaten
23107020	LAMB, SHOULDER CHOP, COOKED, LEAN ONLY EATEN	Lamb, shoulder chop, cooked, lean only eaten
23110000	LAMB, RIBS, COOKED, LEAN ONLY EATEN	Lamb, ribs, cooked, lean only eaten
23110010	LAMB, RIBS, COOKED, NS AS TO FAT EATEN	Lamb, ribs, cooked, NS as to fat eaten
23110050	LAMB, RIBS, COOKED, LEAN AND FAT EATEN	Lamb, ribs, cooked, lean and fat eaten
23111010	LAMB HOCKS, COOKED	Lamb hocks, cooked
23120100	LAMB, ROAST, COOKED, NS AS TO FAT EATEN	Lamb, roast, cooked, NS as to fat eaten
23120110	LAMB, ROAST, COOKED, LEAN AND FAT EATEN	Lamb, roast, cooked, lean and fat eaten
23120120	LAMB, ROAST, COOKED, LEAN ONLY EATEN	Lamb, roast, cooked, lean only eaten
23132000	LAMB, GROUND	Lamb, ground
23150100	GOAT	Goat
23150200	GOAT, FRIED	Goat, fried
23150250	GOAT, BAKED	Goat, baked
23150270	GOAT HEAD, COOKED	Goat head, cooked
23150300	GOAT RIBS, COOKED	Goat ribs, cooked
23200100	VEAL, NS AS TO CUT, COOKED, NS AS TO FAT EATEN	Veal, NS as to cut, cooked, NS as to fat eaten
23200110	VEAL, NS AS TO CUT, COOKED, LEAN AND FAT EATEN	Veal, NS as to cut, cooked, lean and fat eaten
23200120	VEAL, NS AS TO CUT, COOKED, LEAN ONLY EATEN	Veal, NS as to cut, cooked, lean only eaten
23201010	VEAL, CHOP	Veal, chop
23201020	VEAL CHOP, NS AS TO COOKING METHOD, LEAN AND FAT EATEN	Veal chop, NS as to cooking method, lean and fat eaten
23201030	VEAL CHOP, NS AS TO COOKING METHOD, LEAN ONLY EATEN	Veal chop, NS as to cooking method, lean only eaten
23203010	VEAL CHOP, FRIED, NS AS TO FAT EATEN	Veal chop, fried, NS as to fat eaten
23203020	VEAL CHOP, FRIED, LEAN AND FAT EATEN	Veal chop, fried, lean and fat eaten
23203030	VEAL CHOP, FRIED, LEAN ONLY EATEN	Veal chop, fried, lean only eaten
23203100	VEAL CHOP, BROILED, NS AS TO FAT EATEN	Veal chop, broiled, NS as to fat eaten
23203110	VEAL CHOP, BROILED, LEAN AND FAT EATEN	Veal chop, broiled, lean and fat eaten
23203120	VEAL CHOP, BROILED, LEAN ONLY EATEN	Veal chop, broiled, lean only eaten
23204010	VEAL CUTLET OR STEAK, NS AS TO COOKING METHOD, NS AS TO FAT	Veal cutlet or steak, NS as to cooking method, NS as to fat eaten
23204020	VEAL CUTLET OR STEAK, NS AS TO COOKING METHOD, LEAN AND FAT	Veal cutlet or steak, NS as to cooking method, lean and fat eaten
23204030	VEAL CUTLET OR STEAK, NS AS TO COOKING METHOD, LEAN ONLY EAT	Veal cutlet or steak, NS as to cooking method, lean only eaten
23204200	VEAL CUTLET OR STEAK, BROILED, NS AS TO FAT EATEN	Veal cutlet or steak, broiled, NS as to fat eaten
23204210	VEAL CUTLET OR STEAK, BROILED, LEAN AND FAT EATEN	Veal cutlet or steak, broiled, lean and fat eaten
23204220	VEAL CUTLET OR STEAK, BROILED, LEAN ONLY EATEN	Veal cutlet or steak, broiled, lean only eaten
23205010	VEAL CUTLET OR STEAK, FRIED, NS AS TO FAT EATEN	Veal cutlet or steak, fried, NS as to fat eaten
23205020	VEAL CUTLET OR STEAK, FRIED, LEAN AND FAT EATEN	Veal cutlet or steak, fried, lean and fat eaten
23205030	VEAL CUTLET OR STEAK, FRIED, LEAN ONLY EATEN	Veal cutlet or steak, fried, lean only eaten
23210010	VEAL, ROASTED, NS AS TO FAT EATEN	Veal, roasted, NS as to fat eaten
23210020	VEAL, ROASTED, LEAN AND FAT EATEN	Veal, roasted, lean and fat eaten
23210030	VEAL, ROASTED, LEAN ONLY EATEN	Veal, roasted, lean only eaten
23220010	VEAL, GROUND	Veal, ground
23220020	MOCK CHICKEN LEGS	Mock chicken legs
23220030	VEAL PATTY, BREADED, COOKED	Veal patty, breaded, cooked
23310000	RABBIT	Rabbit
23311100	RABBIT, DOMESTIC, NS AS TO COOKING METHOD	Rabbit, domestic, NS as to cooking method
23311120	RABBIT, NS AS TO DOMESTIC OR WILD, BREADED, FRIED	Rabbit, NS as to domestic or wild, breaded, fried
23311200	RABBIT, WILD, COOKED	Rabbit, wild, cooked
23321000	VENISON, NFS	Venison, NFS
23321050	VENISON/DEER, CURED	Venison/deer, cured
23321100	VENISON/DEER, ROASTED	Venison/deer, roasted
23321200	VENISON, STEAK	Venison, steak
23321250	VENISON/DEER STEAK, BREADED OR FLOURED, COOKED, NS AS TO COO	Venison/deer steak, breaded or floured, cooked, NS as to cooking method
23321900	VENISON/DEER JERKY	Venison/deer jerky
23322100	VENISON SAUSAGE	Venison sausage
23322300	DEER CHOP, COOKED	Deer chop, cooked
23322350	VENISON/DEER RIBS, COOKED	Venison/deer ribs, cooked
23322400	VENISON/DEER, STEWED	Venison/deer, stewed
23323100	MOOSE	Moose
23323500	BEAR	Bear
23324100	CARIBOU	Caribou
23326100	BISON	Bison
23331100	GROUNDHOG	Groundhog
23332100	OPOSSUM	Opossum
23333100	SQUIRREL	Squirrel
23334100	BEAVER	Beaver
23335100	RACCOON	Raccoon
23340100	ARMADILLO	Armadillo
23345100	WILD PIG	Wild pig
23350100	OSTRICH	Ostrich
23410010	LAMB, BABY FOOD, STRAINED	Lamb, baby food, strained
23420010	VEAL, BABY FOOD, STRAINED	Veal, baby food, strained
24100000	CHICKEN, NS AS TO PART AND COOKING METHOD, NS AS TO SKIN EAT	Chicken, NS as to part and cooking method, NS as to skin eaten
24100010	CHICKEN, NS AS TO PART AND COOKING METHOD, SKIN EATEN	Chicken, NS as to part and cooking method, skin eaten
24100020	CHICKEN, NS AS TO PART AND COOKING METHOD, SKIN NOT EATEN	Chicken, NS as to part and cooking method, skin not eaten
24102000	CHICKEN, NS AS TO PART, BAKED, BROILED, OR ROASTED, NS AS TO	Chicken, NS as to part, baked, broiled, or roasted, NS as to skin eaten
24102010	CHICKEN, NS AS TO PART, BAKED, BROILED, OR ROASTED, SKIN EAT	Chicken, NS as to part, baked, broiled, or roasted, skin eaten
24102020	CHICKEN, NS AS TO PART, BAKED, BROILED, OR ROASTED, SKIN NOT	Chicken, NS as to part, baked, broiled, or roasted, skin not eaten
24102050	CHICKEN, NS AS TO PART, ROTISSERIE, NS AS TO SKIN EATEN	Chicken, NS as to part, rotisserie, NS as to skin eaten
24102060	CHICKEN, NS AS TO PART, ROTISSERIE, SKIN EATEN	Chicken, NS as to part, rotisserie, skin eaten
24102070	CHICKEN, NS AS TO PART, ROTISSERIE, SKIN NOT EATEN	Chicken, NS as to part, rotisserie, skin not eaten
24103000	CHICKEN, NS AS TO PART, STEWED, NS AS TO SKIN EATEN	Chicken, NS as to part, stewed, NS as to skin eaten
24103010	CHICKEN, NS AS TO PART, STEWED, SKIN EATEN	Chicken, NS as to part, stewed, skin eaten
24103020	CHICKEN, NS AS TO PART, STEWED, SKIN NOT EATEN	Chicken, NS as to part, stewed, skin not eaten
24103050	CHICKEN, NS AS TO PART, GRILLED WITHOUT SAUCE, NS AS TO SKIN	Chicken, NS as to part, grilled without sauce, NS as to skin eaten
24103055	CHICKEN, NS AS TO PART, GRILLED WITHOUT SAUCE, SKIN EATEN	Chicken, NS as to part, grilled without sauce, skin eaten
24103060	CHICKEN, NS AS TO PART, GRILLED WITHOUT SAUCE, SKIN NOT EATE	Chicken, NS as to part, grilled without sauce, skin not eaten
24103070	CHICKEN, NS AS TO PART, GRILLED WITH SAUCE, NS AS TO SKIN EA	Chicken, NS as to part, grilled with sauce, NS as to skin eaten
24103075	CHICKEN, NS AS TO PART, GRILLED WITH SAUCE, SKIN EATEN	Chicken, NS as to part, grilled with sauce, skin eaten
24103080	CHICKEN, NS AS TO PART, GRILLED WITH SAUCE, SKIN NOT EATEN	Chicken, NS as to part, grilled with sauce, skin not eaten
24104049	CHICKEN, NS AS TO PART, SAUTEED, SKIN EATEN	Chicken, NS as to part, sauteed, skin eaten
24104051	CHICKEN, NS AS TO PART, SAUTEED, SKIN NOT EATEN	Chicken, NS as to part, sauteed, skin not eaten
24107070	CHICKEN, NS AS TO PART, FRIED, COATED, SKIN / COATING EATEN	Chicken, NS as to part, fried, coated, skin / coating eaten
24107071	CHICKEN, NS AS TO PART, FRIED, COATED, SKIN / COATING NOT EA	Chicken, NS as to part, fried, coated, skin / coating not eaten
24107080	CHICKEN, NS AS TO PART, BAKED, COATED, SKIN / COATING EATEN	Chicken, NS as to part, baked, coated, skin / coating eaten
24107081	CHICKEN, NS AS TO PART, BAKED, COATED, SKIN / COATING NOT EA	Chicken, NS as to part, baked, coated, skin / coating not eaten
24120110	CHICKEN BREAST, NS AS TO COOKING METHOD, SKIN EATEN	Chicken breast, NS as to cooking method, skin eaten
24120120	CHICKEN BREAST, NS AS TO COOKING METHOD, SKIN NOT EATEN	Chicken breast, NS as to cooking method, skin not eaten
24122130	CHICKEN BREAST, BAKED, BROILED, OR ROASTED, SKIN EATEN, FROM	Chicken breast, baked, broiled, or roasted, skin eaten, from raw
24122131	CHICKEN BREAST, BAKED, BROILED, OR ROASTED, SKIN NOT EATEN,	Chicken breast, baked, broiled, or roasted, skin not eaten, from raw
24122140	CHICKEN BREAST, BAKED OR BROILED, SKIN EATEN, FROM PRE-COOKE	Chicken breast, baked or broiled, skin eaten, from pre-cooked
24122141	CHICKEN BREAST, BAKED OR BROILED, SKIN NOT EATEN, FROM PRE-C	Chicken breast, baked or broiled, skin not eaten, from pre-cooked
24122150	CHICKEN BREAST, BAKED OR BROILED, SKIN EATEN, FROM FAST FOOD	Chicken breast, baked or broiled, skin eaten, from fast food / restaurant
24122151	CHICKEN BREAST, BAKED OR BROILED, SKIN NOT EATEN, FROM FAST	Chicken breast, baked or broiled, skin not eaten, from fast food / restaurant
24122160	CHICKEN BREAST, BAKED, BROILED, OR ROASTED WITH MARINADE, SK	Chicken breast, baked, broiled, or roasted with marinade, skin eaten, from raw
24122161	CHICKEN BREAST, BAKED, BROILED, OR ROASTED WITH MARINADE, SK	Chicken breast, baked, broiled, or roasted with marinade, skin not eaten, from raw
24122170	CHICKEN BREAST, ROTISSERIE, SKIN EATEN	Chicken breast, rotisserie, skin eaten
24122171	CHICKEN BREAST, ROTISSERIE, SKIN NOT EATEN	Chicken breast, rotisserie, skin not eaten
24123110	CHICKEN BREAST, STEWED, SKIN EATEN	Chicken breast, stewed, skin eaten
24123120	CHICKEN BREAST, STEWED, SKIN NOT EATEN	Chicken breast, stewed, skin not eaten
24123300	CHICKEN BREAST, GRILLED WITHOUT SAUCE, SKIN EATEN	Chicken breast, grilled without sauce, skin eaten
24123301	CHICKEN BREAST, GRILLED WITHOUT SAUCE, SKIN NOT EATEN	Chicken breast, grilled without sauce, skin not eaten
24123310	CHICKEN BREAST, GRILLED WITH SAUCE, SKIN EATEN	Chicken breast, grilled with sauce, skin eaten
24123311	CHICKEN BREAST, GRILLED WITH SAUCE, SKIN NOT EATEN	Chicken breast, grilled with sauce, skin not eaten
24124200	CHICKEN BREAST, SAUTEED, SKIN EATEN	Chicken breast, sauteed, skin eaten
24124201	CHICKEN BREAST, SAUTEED, SKIN NOT EATEN	Chicken breast, sauteed, skin not eaten
24127200	CHICKEN BREAST, FRIED, COATED, SKIN / COATING EATEN, FROM RA	Chicken breast, fried, coated, skin / coating eaten, from raw
24127201	CHICKEN BREAST, FRIED, COATED, SKIN / COATING NOT EATEN, FRO	Chicken breast, fried, coated, skin / coating not eaten, from raw
24127202	CHICKEN BREAST, FRIED, COATED, PREPARED SKINLESS, COATING EA	Chicken breast, fried, coated, prepared skinless, coating eaten, from raw
24127210	CHICKEN BREAST, FRIED, COATED, SKIN / COATING EATEN, FROM PR	Chicken breast, fried, coated, skin / coating eaten, from pre-cooked
24127211	CHICKEN BREAST, FRIED, COATED, SKIN / COATING NOT EATEN, FRO	Chicken breast, fried, coated, skin / coating not eaten, from pre-cooked
24127220	CHICKEN BREAST, FRIED, COATED, SKIN / COATING EATEN, FROM FA	Chicken breast, fried, coated, skin / coating eaten, from fast food / restaurant
24127221	CHICKEN BREAST, FRIED, COATED, SKIN / COATING NOT EATEN, FRO	Chicken breast, fried, coated, skin / coating not eaten, from fast food / restaurant
24127500	CHICKEN BREAST, BAKED, COATED, SKIN / COATING EATEN	Chicken breast, baked, coated, skin / coating eaten
24127501	CHICKEN BREAST, BAKED, COATED, SKIN / COATING NOT EATEN	Chicken breast, baked, coated, skin / coating not eaten
24130210	CHICKEN LEG, DRUMSTICK AND THIGH, NS AS TO COOKING METHOD, S	Chicken leg, drumstick and thigh, NS as to cooking method, skin eaten
24130220	CHICKEN LEG, DRUMSTICK AND THIGH, NS AS TO COOKING METHOD, S	Chicken leg, drumstick and thigh, NS as to cooking method, skin not eaten
24132230	CHICKEN LEG, DRUMSTICK AND THIGH, BAKED OR BROILED, SKIN EAT	Chicken leg, drumstick and thigh, baked or broiled, skin eaten
24132231	CHICKEN LEG, DRUMSTICK AND THIGH, BAKED OR BROILED, SKIN NOT	Chicken leg, drumstick and thigh, baked or broiled, skin not eaten
24132240	CHICKEN LEG, DRUMSTICK AND THIGH, ROTISSERIE, SKIN EATEN	Chicken leg, drumstick and thigh, rotisserie, skin eaten
24132241	CHICKEN LEG, DRUMSTICK AND THIGH, ROTISSERIE, SKIN NOT EATEN	Chicken leg, drumstick and thigh, rotisserie, skin not eaten
24133210	CHICKEN LEG, DRUMSTICK AND THIGH, STEWED, SKIN EATEN	Chicken leg, drumstick and thigh, stewed, skin eaten
24133220	CHICKEN LEG, DRUMSTICK AND THIGH, STEWED, SKIN NOT EATEN	Chicken leg, drumstick and thigh, stewed, skin not eaten
24134100	CHICKEN LEG, DRUMSTICK AND THIGH, GRILLED WITHOUT SAUCE, SKI	Chicken leg, drumstick and thigh, grilled without sauce, skin eaten
24134101	CHICKEN LEG, DRUMSTICK AND THIGH, GRILLED WITHOUT SAUCE, SKI	Chicken leg, drumstick and thigh, grilled without sauce, skin not eaten
24134150	CHICKEN LEG, DRUMSTICK AND THIGH, GRILLED WITH SAUCE, SKIN E	Chicken leg, drumstick and thigh, grilled with sauce, skin eaten
24134151	CHICKEN LEG, DRUMSTICK AND THIGH, GRILLED WITH SAUCE, SKIN N	Chicken leg, drumstick and thigh, grilled with sauce, skin not eaten
24134300	CHICKEN LEG, DRUMSTICK AND THIGH, SAUTEED, SKIN EATEN	Chicken leg, drumstick and thigh, sauteed, skin eaten
24134301	CHICKEN LEG, DRUMSTICK AND THIGH, SAUTEED, SKIN NOT EATEN	Chicken leg, drumstick and thigh, sauteed, skin not eaten
24137300	CHICKEN LEG, DRUMSTICK AND THIGH, FRIED, COATED, SKIN / COAT	Chicken leg, drumstick and thigh, fried, coated, skin / coating eaten
24137301	CHICKEN LEG, DRUMSTICK AND THIGH, FRIED, COATED, SKIN / COAT	Chicken leg, drumstick and thigh, fried, coated, skin / coating not eaten
24137310	CHICKEN LEG, DRUMSTICK AND THIGH, BAKED, COATED, SKIN / COAT	Chicken leg, drumstick and thigh, baked, coated, skin / coating eaten
24137311	CHICKEN LEG, DRUMSTICK AND THIGH, BAKED, COATED, SKIN / COAT	Chicken leg, drumstick and thigh, baked, coated, skin / coating not eaten
24140210	CHICKEN DRUMSTICK, NS AS TO COOKING METHOD, SKIN EATEN	Chicken drumstick, NS as to cooking method, skin eaten
24140220	CHICKEN DRUMSTICK, NS AS TO COOKING METHOD, SKIN NOT EATEN	Chicken drumstick, NS as to cooking method, skin not eaten
24142300	CHICKEN DRUMSTICK, BAKED, BROILED, OR ROASTED, SKIN EATEN, F	Chicken drumstick, baked, broiled, or roasted, skin eaten, from raw
24142301	CHICKEN DRUMSTICK, BAKED, BROILED, OR ROASTED, SKIN NOT EATE	Chicken drumstick, baked, broiled, or roasted, skin not eaten, from raw
24142310	CHICKEN DRUMSTICK, BAKED OR BROILED, SKIN EATEN, FROM PRE-CO	Chicken drumstick, baked or broiled, skin eaten, from pre-cooked
24142311	CHICKEN DRUMSTICK, BAKED OR BROILED, SKIN NOT EATEN, FROM PR	Chicken drumstick, baked or broiled, skin not eaten, from pre-cooked
24142320	CHICKEN DRUMSTICK, BAKED OR BROILED, SKIN EATEN, FROM FAST F	Chicken drumstick, baked or broiled, skin eaten, from fast food / restaurant
24142321	CHICKEN DRUMSTICK, BAKED OR BROILED, SKIN NOT EATEN, FROM FA	Chicken drumstick, baked or broiled, skin not eaten, from fast food / restaurant
24142400	CHICKEN DRUMSTICK, ROTISSERIE, SKIN EATEN	Chicken drumstick, rotisserie, skin eaten
24142401	CHICKEN DRUMSTICK, ROTISSERIE, SKIN NOT EATEN	Chicken drumstick, rotisserie, skin not eaten
24142500	CHICKEN DRUMSTICK, GRILLED WITHOUT SAUCE, SKIN EATEN	Chicken drumstick, grilled without sauce, skin eaten
24142501	CHICKEN DRUMSTICK, GRILLED WITHOUT SAUCE, SKIN NOT EATEN	Chicken drumstick, grilled without sauce, skin not eaten
24142510	CHICKEN DRUMSTICK, GRILLED WITH SAUCE, SKIN EATEN	Chicken drumstick, grilled with sauce, skin eaten
24142511	CHICKEN DRUMSTICK, GRILLED WITH SAUCE, SKIN NOT EATEN	Chicken drumstick, grilled with sauce, skin not eaten
24143210	CHICKEN DRUMSTICK, STEWED, SKIN EATEN	Chicken drumstick, stewed, skin eaten
24143220	CHICKEN DRUMSTICK, STEWED, SKIN NOT EATEN	Chicken drumstick, stewed, skin not eaten
24144300	CHICKEN DRUMSTICK, SAUTEED, SKIN EATEN	Chicken drumstick, sauteed, skin eaten
24144301	CHICKEN DRUMSTICK, SAUTEED, SKIN NOT EATEN	Chicken drumstick, sauteed, skin not eaten
24147300	CHICKEN DRUMSTICK, FRIED, COATED, SKIN / COATING EATEN, FROM	Chicken drumstick, fried, coated, skin / coating eaten, from raw
24147301	CHICKEN DRUMSTICK, FRIED, COATED, SKIN / COATING NOT EATEN,	Chicken drumstick, fried, coated, skin / coating not eaten, from raw
24147302	CHICKEN DRUMSTICK, FRIED, COATED, PREPARED SKINLESS, COATING	Chicken drumstick, fried, coated, prepared skinless, coating eaten, from raw
24147310	CHICKEN DRUMSTICK, FRIED, COATED, SKIN / COATING EATEN, FROM	Chicken drumstick, fried, coated, skin / coating eaten, from pre-cooked
24147311	CHICKEN DRUMSTICK, FRIED, COATED, SKIN / COATING NOT EATEN,	Chicken drumstick, fried, coated, skin / coating not eaten, from pre-cooked
24147320	CHICKEN DRUMSTICK, FRIED, COATED, SKIN / COATING EATEN, FROM	Chicken drumstick, fried, coated, skin / coating eaten, from fast food / restaurant
24147321	CHICKEN DRUMSTICK, FRIED, COATED, SKIN / COATING NOT EATEN,	Chicken drumstick, fried, coated, skin / coating not eaten, from fast food / restaurant
24147400	CHICKEN DRUMSTICK, BAKED, COATED, SKIN / COATING EATEN	Chicken drumstick, baked, coated, skin / coating eaten
24147401	CHICKEN DRUMSTICK, BAKED, COATED, SKIN / COATING NOT EATEN	Chicken drumstick, baked, coated, skin / coating not eaten
24150210	CHICKEN THIGH, NS AS TO COOKING METHOD, SKIN EATEN	Chicken thigh, NS as to cooking method, skin eaten
24150220	CHICKEN THIGH, NS AS TO COOKING METHOD, SKIN NOT EATEN	Chicken thigh, NS as to cooking method, skin not eaten
24152230	CHICKEN THIGH, BAKED, BROILED, OR ROASTED, SKIN EATEN, FROM	Chicken thigh, baked, broiled, or roasted, skin eaten, from raw
24152231	CHICKEN THIGH, BAKED, BROILED, OR ROASTED, SKIN NOT EATEN, F	Chicken thigh, baked, broiled, or roasted, skin not eaten, from raw
24152240	CHICKEN THIGH, BAKED OR BROILED, SKIN EATEN, FROM PRE-COOKED	Chicken thigh, baked or broiled, skin eaten, from pre-cooked
24152241	CHICKEN THIGH, BAKED OR BROILED, SKIN NOT EATEN, FROM PRE-CO	Chicken thigh, baked or broiled, skin not eaten, from pre-cooked
24152250	CHICKEN THIGH, BAKED OR BROILED, SKIN EATEN, FROM FAST FOOD	Chicken thigh, baked or broiled, skin eaten, from fast food / restaurant
24152251	CHICKEN THIGH, BAKED OR BROILED, SKIN NOT EATEN, FROM FAST F	Chicken thigh, baked or broiled, skin not eaten, from fast food / restaurant
24152300	CHICKEN THIGH, ROTISSERIE, SKIN EATEN	Chicken thigh, rotisserie, skin eaten
24152301	CHICKEN THIGH, ROTISSERIE, SKIN NOT EATEN	Chicken thigh, rotisserie, skin not eaten
24153210	CHICKEN THIGH, STEWED, SKIN EATEN	Chicken thigh, stewed, skin eaten
24153220	CHICKEN THIGH, STEWED, SKIN NOT EATEN	Chicken thigh, stewed, skin not eaten
24154010	CHICKEN THIGH, GRILLED WITHOUT SAUCE, SKIN EATEN	Chicken thigh, grilled without sauce, skin eaten
24154011	CHICKEN THIGH, GRILLED WITHOUT SAUCE, SKIN NOT EATEN	Chicken thigh, grilled without sauce, skin not eaten
24154020	CHICKEN THIGH, GRILLED WITH SAUCE, SKIN EATEN	Chicken thigh, grilled with sauce, skin eaten
24154021	CHICKEN THIGH, GRILLED WITH SAUCE, SKIN NOT EATEN	Chicken thigh, grilled with sauce, skin not eaten
24154300	CHICKEN THIGH, SAUTEED, SKIN EATEN	Chicken thigh, sauteed, skin eaten
24154301	CHICKEN THIGH, SAUTEED, SKIN NOT EATEN	Chicken thigh, sauteed, skin not eaten
24157300	CHICKEN THIGH, FRIED, COATED, SKIN / COATING EATEN, FROM RAW	Chicken thigh, fried, coated, skin / coating eaten, from raw
24157301	CHICKEN THIGH, FRIED, COATED, SKIN / COATING NOT EATEN, FROM	Chicken thigh, fried, coated, skin / coating not eaten, from raw
24157302	CHICKEN THIGH, FRIED, COATED, PREPARED SKINLESS, COATING EAT	Chicken thigh, fried, coated, prepared skinless, coating eaten, from raw
24157310	CHICKEN THIGH, FRIED, COATED, SKIN / COATING EATEN, FROM PRE	Chicken thigh, fried, coated, skin / coating eaten, from pre-cooked
24157311	CHICKEN THIGH, FRIED, COATED, SKIN / COATING NOT EATEN, FROM	Chicken thigh, fried, coated, skin / coating not eaten, from pre-cooked
24157320	CHICKEN THIGH, FRIED, COATED, SKIN / COATING EATEN, FROM FAS	Chicken thigh, fried, coated, skin / coating eaten, from fast food
24157321	CHICKEN THIGH, FRIED, COATED, SKIN / COATING NOT EATEN, FROM	Chicken thigh, fried, coated, skin / coating not eaten, from fast food
24157330	CHICKEN THIGH, FRIED, COATED, SKIN / COATING EATEN, FROM RES	Chicken thigh, fried, coated, skin / coating eaten, from restaurant
24157331	CHICKEN THIGH, FRIED, COATED, SKIN / COATING NOT EATEN, FROM	Chicken thigh, fried, coated, skin / coating not eaten, from restaurant
24157400	CHICKEN THIGH, BAKED, COATED, SKIN / COATING EATEN	Chicken thigh, baked, coated, skin / coating eaten
24157401	CHICKEN THIGH, BAKED, COATED, SKIN / COATING NOT EATEN	Chicken thigh, baked, coated, skin / coating not eaten
24160110	CHICKEN WING, NS AS TO COOKING METHOD	Chicken wing, NS as to cooking method
24162130	CHICKEN WING, BAKED, BROILED, OR ROASTED, FROM RAW	Chicken wing, baked, broiled, or roasted, from raw
24162140	CHICKEN WING, BAKED OR BROILED, FROM PRE-COOKED	Chicken wing, baked or broiled, from pre-cooked
24162150	CHICKEN WING, BAKED OR BROILED, FROM FAST FOOD / RESTAURANT	Chicken wing, baked or broiled, from fast food / restaurant
24162200	CHICKEN WING, ROTISSERIE	Chicken wing, rotisserie
24163110	CHICKEN WING, STEWED	Chicken wing, stewed
24164000	CHICKEN WING, GRILLED WITHOUT SAUCE	Chicken wing, grilled without sauce
24164010	CHICKEN WING, GRILLED WITH SAUCE	Chicken wing, grilled with sauce
24164200	CHICKEN WING, SAUTEED	Chicken wing, sauteed
24167200	CHICKEN WING, FRIED, COATED, FROM RAW	Chicken wing, fried, coated, from raw
24167210	CHICKEN WING, FRIED, COATED, FROM PRE-COOKED	Chicken wing, fried, coated, from pre-cooked
24167220	CHICKEN WING, FRIED, COATED, FROM FAST FOOD	Chicken wing, fried, coated, from fast food
24167230	CHICKEN WING, FRIED, COATED, FROM RESTAURANT	Chicken wing, fried, coated, from restaurant
24167300	CHICKEN WING, BAKED, COATED	Chicken wing, baked, coated
24168000	CHICKEN "WINGS" WITH HOT SAUCE, FROM FAST FOOD / RESTAURANT	Chicken "wings" with hot sauce, from fast food / restaurant
24168001	CHICKEN "WINGS" WITH OTHER SAUCES OR SEASONING, FROM FAST FO	Chicken "wings" with other sauces or seasoning, from fast food / restaurant
24168002	CHICKEN "WINGS", PLAIN, FROM FAST FOOD / RESTAURANT	Chicken "wings", plain, from fast food / restaurant
24168010	CHICKEN "WINGS" WITH HOT SAUCE, FROM PRECOOKED	Chicken "wings" with hot sauce, from precooked
24168011	CHICKEN "WINGS" WITH OTHER SAUCES OR SEASONING, FROM PRECOOK	Chicken "wings" with other sauces or seasoning, from precooked
24168012	CHICKEN "WINGS", PLAIN, FROM PRECOOKED	Chicken "wings", plain, from precooked
24168020	CHICKEN "WINGS" WITH HOT SAUCE, FROM OTHER SOURCES	Chicken "wings" with hot sauce, from other sources
24168021	CHICKEN "WINGS" WITH OTHER SAUCES OR SEASONING, FROM OTHER S	Chicken "wings" with other sauces or seasoning, from other sources
24168022	CHICKEN "WINGS", PLAIN, FROM OTHER SOURCES	Chicken "wings", plain, from other sources
24168030	CHICKEN "WINGS", BONELESS, WITH HOT SAUCE, FROM FAST FOOD /	Chicken "wings", boneless, with hot sauce, from fast food / restaurant
24168031	CHICKEN "WINGS", BONELESS, WITH HOT SAUCE, FROM OTHER SOURCE	Chicken "wings", boneless, with hot sauce, from other sources
24170200	CHICKEN, BACK	Chicken, back
24180200	CHICKEN, NECK OR RIBS	Chicken, neck or ribs
24198340	CHICKEN, TAIL	Chicken, tail
24198440	CHICKEN SKIN	Chicken skin
24198500	CHICKEN FEET	Chicken feet
24198570	CHICKEN, CANNED, MEAT ONLY	Chicken, canned, meat only
24198670	CHICKEN, CHICKEN ROLL, ROASTED	Chicken, chicken roll, roasted
24198671	CHICKEN PATTY, BREADED	Chicken patty, breaded
24198677	CHICKEN FILLET, BREADED	Chicken fillet, breaded
24198683	CHICKEN FILLET, GRILLED	Chicken fillet, grilled
24198720	CHICKEN, GROUND	Chicken, ground
24198729	CHICKEN NUGGETS, NFS	Chicken nuggets, NFS
24198731	CHICKEN NUGGETS, FROM FAST FOOD	Chicken nuggets, from fast food
24198732	CHICKEN NUGGETS, FROM RESTAURANT	Chicken nuggets, from restaurant
24198735	CHICKEN NUGGETS, FROM SCHOOL LUNCH	Chicken nuggets, from school lunch
24198736	CHICKEN NUGGETS, FROM FROZEN	Chicken nuggets, from frozen
24198737	CHICKEN NUGGETS, FROM OTHER SOURCES	Chicken nuggets, from other sources
24198739	CHICKEN TENDERS OR STRIPS, NFS	Chicken tenders or strips, NFS
24198741	CHICKEN TENDERS OR STRIPS, BREADED, FROM FAST FOOD	Chicken tenders or strips, breaded, from fast food
24198742	CHICKEN TENDERS OR STRIPS, BREADED, FROM RESTAURANT	Chicken tenders or strips, breaded, from restaurant
24198745	CHICKEN TENDERS OR STRIPS, BREADED, FROM SCHOOL LUNCH	Chicken tenders or strips, breaded, from school lunch
24198746	CHICKEN TENDERS OR STRIPS, BREADED, FROM FROZEN	Chicken tenders or strips, breaded, from frozen
24198747	CHICKEN TENDERS OR STRIPS, BREADED, FROM OTHER SOURCES	Chicken tenders or strips, breaded, from other sources
24198840	FRIED CHICKEN CHUNKS, PUERTO RICAN STYLE	Fried chicken chunks, Puerto Rican style
24201000	TURKEY, NFS	Turkey, NFS
24201020	TURKEY, LIGHT MEAT, SKIN NOT EATEN	Turkey, light meat, skin not eaten
24201030	TURKEY, LIGHT MEAT, SKIN EATEN	Turkey, light meat, skin eaten
24201060	TURKEY, LIGHT MEAT, BREADED, BAKED OR FRIED, SKIN NOT EATEN	Turkey, light meat, breaded, baked or fried, skin not eaten
24201070	TURKEY, LIGHT MEAT, BREADED, BAKED OR FRIED, SKIN EATEN	Turkey, light meat, breaded, baked or fried, skin eaten
24201120	TURKEY, LIGHT MEAT, ROASTED, SKIN NOT EATEN	Turkey, light meat, roasted, skin not eaten
24201130	TURKEY, LIGHT MEAT, ROASTED, SKIN EATEN	Turkey, light meat, roasted, skin eaten
24201220	TURKEY, DARK MEAT, ROASTED, SKIN NOT EATEN	Turkey, dark meat, roasted, skin not eaten
24201230	TURKEY, DARK MEAT, ROASTED, SKIN EATEN	Turkey, dark meat, roasted, skin eaten
24201320	TURKEY, LIGHT AND DARK MEAT, ROASTED, SKIN NOT EATEN	Turkey, light and dark meat, roasted, skin not eaten
24201330	TURKEY, LIGHT AND DARK MEAT, ROASTED, SKIN EATEN	Turkey, light and dark meat, roasted, skin eaten
24201360	TURKEY, LIGHT OR DARK MEAT, FRIED, COATED, SKIN NOT EATEN	Turkey, light or dark meat, fried, coated, skin not eaten
24201370	TURKEY, LIGHT OR DARK MEAT, FRIED, COATED, SKIN EATEN	Turkey, light or dark meat, fried, coated, skin eaten
24201410	TURKEY, LIGHT OR DARK MEAT, STEWED, SKIN NOT EATEN	Turkey, light or dark meat, stewed, skin not eaten
24201420	TURKEY LIGHT OR DARK MEAT, STEWED, SKIN EATEN	Turkey light or dark meat, stewed, skin eaten
24201510	TURKEY, LIGHT OR DARK MEAT, SMOKED, SKIN EATEN	Turkey, light or dark meat, smoked, skin eaten
24201520	TURKEY, LIGHT OR DARK MEAT, SMOKED, SKIN NOT EATEN	Turkey, light or dark meat, smoked, skin not eaten
24202010	TURKEY, DRUMSTICK, COOKED, SKIN NOT EATEN	Turkey, drumstick, cooked, skin not eaten
24202020	TURKEY, DRUMSTICK, COOKED, SKIN EATEN	Turkey, drumstick, cooked, skin eaten
24202060	TURKEY, DRUMSTICK, ROASTED, SKIN NOT EATEN	Turkey, drumstick, roasted, skin not eaten
24202070	TURKEY, DRUMSTICK, ROASTED, SKIN EATEN	Turkey, drumstick, roasted, skin eaten
24202120	TURKEY, DRUMSTICK, SMOKED, SKIN EATEN	Turkey, drumstick, smoked, skin eaten
24202460	TURKEY, THIGH, COOKED, SKIN EATEN	Turkey, thigh, cooked, skin eaten
24202500	TURKEY, THIGH, COOKED, SKIN NOT EATEN	Turkey, thigh, cooked, skin not eaten
24202600	TURKEY, NECK	Turkey, neck
24203010	TURKEY, WING, COOKED, SKIN NOT EATEN	Turkey, wing, cooked, skin not eaten
24203020	TURKEY, WING, COOKED, SKIN EATEN	Turkey, wing, cooked, skin eaten
24203120	TURKEY, WING, SMOKED, SKIN EATEN	Turkey, wing, smoked, skin eaten
24205000	TURKEY, TAIL	Turkey, tail
24205100	TURKEY, BACK	Turkey, back
24206000	TURKEY, CANNED	Turkey, canned
24207000	TURKEY, GROUND	Turkey, ground
24208000	TURKEY, NUGGETS	Turkey, nuggets
24208500	TURKEY BACON, COOKED	Turkey bacon, cooked
24208510	TURKEY BACON, REDUCED SODIUM, COOKED	Turkey bacon, reduced sodium, cooked
24209000	TURKEY WITH BARBECUE SAUCE, SKIN EATEN	Turkey with barbecue sauce, skin eaten
24209001	TURKEY WITH BARBECUE SAUCE, SKIN NOT EATEN	Turkey with barbecue sauce, skin not eaten
24300110	DUCK, COOKED, SKIN EATEN	Duck, cooked, skin eaten
24300120	DUCK, COOKED, SKIN NOT EATEN	Duck, cooked, skin not eaten
24301010	DUCK, ROASTED, SKIN EATEN	Duck, roasted, skin eaten
24301020	DUCK, ROASTED, SKIN NOT EATEN	Duck, roasted, skin not eaten
24302010	DUCK, PRESSED, CHINESE	Duck, pressed, Chinese
24311010	GOOSE, WILD, ROASTED	Goose, wild, roasted
24400010	CORNISH GAME HEN, COOKED, SKIN EATEN	Cornish game hen, cooked, skin eaten
24400020	CORNISH GAME HEN, COOKED, SKIN NOT EATEN	Cornish game hen, cooked, skin not eaten
24401010	CORNISH GAME HEN, ROASTED, SKIN EATEN	Cornish game hen, roasted, skin eaten
24401020	CORNISH GAME HEN, ROASTED, SKIN NOT EATEN	Cornish game hen, roasted, skin not eaten
24402100	DOVE, COOKED, NS AS TO COOKING METHOD	Dove, cooked, NS as to cooking method
24402110	DOVE, FRIED	Dove, fried
24403100	QUAIL, COOKED	Quail, cooked
24404100	PHEASANT, COOKED	Pheasant, cooked
24701000	CHICKEN, BABY FOOD, NS AS TO STRAINED OR JUNIOR	Chicken, baby food, NS as to strained or junior
24701010	BABY TODDLER CHICKEN	Baby Toddler chicken
24701020	CHICKEN, BABY FOOD, JUNIOR	Chicken, baby food, junior
24703000	TURKEY, BABY FOOD, NS AS TO STRAINED OR JUNIOR	Turkey, baby food, NS as to strained or junior
24703010	BABY TODDLER TURKEY	Baby Toddler turkey
24703020	TURKEY, BABY FOOD, JUNIOR	Turkey, baby food, junior
24705010	CHICKEN STICK, BABY FOOD	Chicken stick, baby food
24706010	TURKEY STICK, BABY FOOD	Turkey stick, baby food
25110120	BEEF LIVER, BRAISED	Beef liver, braised
25110140	LIVER, BEEF	Liver, beef
25110420	CHICKEN LIVER, BRAISED	Chicken liver, braised
25110450	LIVER, CHICKEN	Liver, chicken
25112200	LIVER, PASTE OR PATE	Liver, paste or pate
25120000	HEART	Heart
25130000	KIDNEY	Kidney
25140110	SWEETBREADS	Sweetbreads
25150000	BRAINS	Brains
25160000	TONGUE	Tongue
25160110	TONGUE, SMOKED, CURED, OR PICKLED, COOKED	Tongue, smoked, cured, or pickled, cooked
25160130	TONGUE POT ROAST, PUERTO RICAN STYLE	Tongue pot roast, Puerto Rican style
25170110	TRIPE	Tripe
25170210	CHITTERLINGS	Chitterlings
25170310	HOG MAWS	Hog maws
25170420	GIZZARD	Gizzard
25210110	HOT DOG, NFS	Hot dog, NFS
25210150	FRANKFURTER OR HOT DOG, CHEESE-FILLED	Frankfurter or hot dog, cheese-filled
25210210	HOT DOG, BEEF	Hot dog, beef
25210220	FRANKFURTER OR HOT DOG, BEEF AND PORK	Frankfurter or hot dog, beef and pork
25210240	FRANKFURTER OR HOT DOG, BEEF AND PORK, REDUCED FAT OR LIGHT	Frankfurter or hot dog, beef and pork, reduced fat or light
25210250	FRANKFURTER OR HOT DOG, MEAT AND POULTRY, FAT FREE	Frankfurter or hot dog, meat and poultry, fat free
25210280	HOT DOG, MEAT AND POULTRY	Hot dog, meat and poultry
25210290	HOT DOG, REDUCED FAT	Hot dog, reduced fat
25210310	FRANKFURTER OR HOT DOG, CHICKEN	Frankfurter or hot dog, chicken
25210410	HOT DOG, TURKEY	Hot dog, turkey
25210620	FRANKFURTER OR HOT DOG, BEEF, REDUCED FAT OR LIGHT	Frankfurter or hot dog, beef, reduced fat or light
25210750	FRANKFURTER OR HOT DOG, REDUCED FAT OR LIGHT, NFS	Frankfurter or hot dog, reduced fat or light, NFS
25220105	BEEF SAUSAGE	Beef sausage
25220106	BEEF SAUSAGE, REDUCED FAT	Beef sausage, reduced fat
25220108	BEEF SAUSAGE, REDUCED SODIUM	Beef sausage, reduced sodium
25220150	BEEF SAUSAGE WITH CHEESE	Beef sausage with cheese
25220210	BLOOD SAUSAGE	Blood sausage
25220350	BRATWURST	Bratwurst
25220360	BRATWURST, WITH CHEESE	Bratwurst, with cheese
25220410	BOLOGNA	Bologna
25220425	BOLOGNA, REDUCED FAT	Bologna, reduced fat
25220435	BOLOGNA, REDUCED SODIUM	Bologna, reduced sodium
25220445	BOLOGNA, MADE FROM ANY KIND OF MEAT, REDUCED FAT AND REDUCED	Bologna, made from any kind of meat, reduced fat and reduced sodium
25220650	TURKEY OR CHICKEN AND BEEF SAUSAGE	Turkey or chicken and beef sausage
25220710	CHORIZO	Chorizo
25220910	HEAD CHEESE	Head cheese
25221110	KNOCKWURST	Knockwurst
25221210	MORTADELLA	Mortadella
25221215	PASTRAMI, NFS	Pastrami, NFS
25221220	PASTRAMI, MADE FROM ANY KIND OF MEAT, REDUCED FAT	Pastrami, made from any kind of meat, reduced fat
25221250	PEPPERONI, NFS	Pepperoni, NFS
25221255	PEPPERONI, REDUCED FAT	Pepperoni, reduced fat
25221260	PEPPERONI, REDUCED SODIUM	Pepperoni, reduced sodium
25221310	POLISH SAUSAGE	Polish sausage
25221350	ITALIAN SAUSAGE	Italian sausage
25221400	SAUSAGE, NFS	Sausage, NFS
25221405	PORK SAUSAGE	Pork sausage
25221406	PORK SAUSAGE, REDUCED FAT	Pork sausage, reduced fat
25221408	PORK SAUSAGE, REDUCED SODIUM	Pork sausage, reduced sodium
25221450	PORK SAUSAGE RICE LINKS	Pork sausage rice links
25221460	PORK AND BEEF SAUSAGE	Pork and beef sausage
25221500	SALAMI, NFS	Salami, NFS
25221505	SALAMI, MADE FROM ANY TYPE OF MEAT, REDUCED FAT	Salami, made from any type of meat, reduced fat
25221515	SALAMI, MADE FROM ANY TYPE OF MEAT, REDUCED SODIUM	Salami, made from any type of meat, reduced sodium
25221610	SCRAPPLE, COOKED	Scrapple, cooked
25221810	THURINGER	Thuringer
25221830	TURKEY OR CHICKEN SAUSAGE	Turkey or chicken sausage
25221855	TURKEY OR CHICKEN SAUSAGE, REDUCED SODIUM	Turkey or chicken sausage, reduced sodium
25221860	TURKEY OR CHICKEN SAUSAGE, REDUCED FAT	Turkey or chicken sausage, reduced fat
25221870	TURKEY OR CHICKEN AND PORK SAUSAGE	Turkey or chicken and pork sausage
25221875	TURKEY OR CHICKEN, PORK, AND BEEF SAUSAGE, REDUCED SODIUM	Turkey or chicken, pork, and beef sausage, reduced sodium
25221910	VIENNA SAUSAGE, CANNED	Vienna sausage, canned
25221950	PICKLED SAUSAGE	Pickled sausage
25230110	LUNCHEON MEAT, NFS	Luncheon meat, NFS
25230210	HAM, PREPACKAGED OR DELI, LUNCHEON MEAT	Ham, prepackaged or deli, luncheon meat
25230220	HAM, PREPACKAGED OR DELI, LUNCHEON MEAT, REDUCED SODIUM	Ham, prepackaged or deli, luncheon meat, reduced sodium
25230320	CHICKEN, PREPACKAGED OR DELI, LUNCHEON MEAT	Chicken, prepackaged or deli, luncheon meat
25230340	CHICKEN, PREPACKAGED OR DELI, LUNCHEON MEAT, REDUCED SODIUM	Chicken, prepackaged or deli, luncheon meat, reduced sodium
25230420	HAM LUNCHEON MEAT, LOAF TYPE	Ham luncheon meat, loaf type
25230530	SPAM	Spam
25230540	HAM, PORK AND CHICKEN, CANNED LUNCHEON MEAT, CHOPPED, MINCED	Ham, pork and chicken, canned luncheon meat, chopped, minced, pressed, spiced, reduced fat and reduced sodium
25230550	SPAM, REDUCED SODIUM	Spam, reduced sodium
25230560	LIVERWURST	Liverwurst
25230610	LUNCHEON MEAT, LOAF TYPE	Luncheon meat, loaf type
25230780	TURKEY, PREPACKAGED OR DELI, LUNCHEON MEAT	Turkey, prepackaged or deli, luncheon meat
25230785	TURKEY, PREPACKAGED OR DELI, LUNCHEON MEAT, REDUCED SODIUM	Turkey, prepackaged or deli, luncheon meat, reduced sodium
25230800	TURKEY HAM, PREPACKAGED OR DELI, LUNCHEON MEAT	Turkey ham, prepackaged or deli, luncheon meat
25231110	BEEF, PREPACKAGED OR DELI, LUNCHEON MEAT	Beef, prepackaged or deli, luncheon meat
25231120	BEEF, PREPACKAGED OR DELI, LUNCHEON MEAT, REDUCED SODIUM	Beef, prepackaged or deli, luncheon meat, reduced sodium
25240000	MEAT SPREAD OR POTTED MEAT, NFS	Meat spread or potted meat, NFS
25240110	CHICKEN SALAD SPREAD	Chicken salad spread
25240220	HAM SALAD SPREAD	Ham salad spread
26100100	FISH, RAW	Fish, raw
26100110	FISH, NFS	Fish, NFS
26100120	FISH, NS AS TO TYPE, BAKED OR BROILED	Fish, NS as to type, baked or broiled
26100121	FISH, NS AS TO TYPE, BAKED OR BROILED, MADE WITH BUTTER	Fish, NS as to type, baked or broiled, made with butter
26100122	FISH, NS AS TO TYPE, BAKED OR BROILED, MADE WITH MARGARINE	Fish, NS as to type, baked or broiled, made with margarine
26100123	FISH, NS AS TO TYPE, BAKED OR BROILED, NO ADDED FAT	Fish, NS as to type, baked or broiled, no added fat
26100124	FISH, NS AS TO TYPE, BAKED OR BROILED, MADE WITH COOKING SPR	Fish, NS as to type, baked or broiled, made with cooking spray
26100130	FISH, NS AS TO TYPE, BAKED OR BROILED, COATED	Fish, NS as to type, baked or broiled, coated
26100131	FISH, NS AS TO TYPE, COATED, BAKED OR BROILED, MADE WITH BUT	Fish, NS as to type, coated, baked or broiled, made with butter
26100132	FISH, NS AS TO TYPE, COATED, BAKED OR BROILED, MADE WITH MAR	Fish, NS as to type, coated, baked or broiled, made with margarine
26100133	FISH, NS AS TO TYPE, COATED, BAKED OR BROILED, NO ADDED FAT	Fish, NS as to type, coated, baked or broiled, no added fat
26100134	FISH, NS AS TO TYPE, COATED, BAKED OR BROILED, MADE WITH COO	Fish, NS as to type, coated, baked or broiled, made with cooking spray
26100140	FISH, NS AS TO TYPE, FRIED	Fish, NS as to type, fried
26100141	FISH, NS AS TO TYPE, COATED, FRIED, MADE WITH BUTTER	Fish, NS as to type, coated, fried, made with butter
26100142	FISH, NS AS TO TYPE, COATED, FRIED, MADE WITH MARGARINE	Fish, NS as to type, coated, fried, made with margarine
26100143	FISH, NS AS TO TYPE, COATED, FRIED, NO ADDED FAT	Fish, NS as to type, coated, fried, no added fat
26100144	FISH, NS AS TO TYPE, COATED, FRIED, MADE WITH COOKING SPRAY	Fish, NS as to type, coated, fried, made with cooking spray
26100160	FISH, NS AS TO TYPE, STEAMED	Fish, NS as to type, steamed
26100170	FISH, NS AS TO TYPE, DRIED	Fish, NS as to type, dried
26100180	FISH, CANNED	Fish, canned
26100190	FISH, SMOKED	Fish, smoked
26100200	FISH, NS AS TO TYPE, FROM FAST FOOD	Fish, NS as to type, from fast food
26100260	FISH STICK, PATTY OR NUGGET FROM FAST FOOD	Fish stick, patty or nugget from fast food
26100270	FISH, STICK	Fish, stick
26101110	FISH, ANCHOVY	Fish, anchovy
26101180	ANCHOVY, CANNED	Anchovy, canned
26103110	BARRACUDA, COOKED, NS AS TO COOKING METHOD	Barracuda, cooked, NS as to cooking method
26103120	BARRACUDA, BAKED OR BROILED, FAT ADDED	Barracuda, baked or broiled, fat added
26103121	BARRACUDA, BAKED OR BROILED, NO ADDED FAT	Barracuda, baked or broiled, no added fat
26103130	BARRACUDA, COATED, BAKED OR BROILED, FAT ADDED	Barracuda, coated, baked or broiled, fat added
26103131	BARRACUDA, COATED, BAKED OR BROILED, NO ADDED FAT	Barracuda, coated, baked or broiled, no added fat
26103140	BARRACUDA, COATED, FRIED	Barracuda, coated, fried
26103160	BARRACUDA, STEAMED OR POACHED	Barracuda, steamed or poached
26105110	FISH, CARP	Fish, carp
26105120	CARP, BAKED OR BROILED, FAT ADDED	Carp, baked or broiled, fat added
26105121	CARP, BAKED OR BROILED, NO ADDED FAT	Carp, baked or broiled, no added fat
26105130	CARP, COATED, BAKED OR BROILED, FAT ADDED	Carp, coated, baked or broiled, fat added
26105131	CARP, COATED, BAKED OR BROILED, NO ADDED FAT	Carp, coated, baked or broiled, no added fat
26105140	CARP, COATED, FRIED	Carp, coated, fried
26105160	CARP, STEAMED OR POACHED	Carp, steamed or poached
26105190	CARP, SMOKED	Carp, smoked
26107110	FISH, CATFISH, NFS	Fish, catfish, NFS
26107120	FISH, CATFISH, BAKED OR BROILED	Fish, catfish, baked or broiled
26107121	CATFISH, BAKED OR BROILED, MADE WITH BUTTER	Catfish, baked or broiled, made with butter
26107122	CATFISH, BAKED OR BROILED, MADE WITH MARGARINE	Catfish, baked or broiled, made with margarine
26107123	FISH, CATFISH, GRILLED	Fish, catfish, grilled
26107124	CATFISH, BAKED OR BROILED, MADE WITH COOKING SPRAY	Catfish, baked or broiled, made with cooking spray
26107130	FISH, CATFISH, BAKED OR BROILED, COATED	Fish, catfish, baked or broiled, coated
26107131	CATFISH, COATED, BAKED OR BROILED, MADE WITH BUTTER	Catfish, coated, baked or broiled, made with butter
26107132	CATFISH, COATED, BAKED OR BROILED, MADE WITH MARGARINE	Catfish, coated, baked or broiled, made with margarine
26107133	CATFISH, COATED, BAKED OR BROILED, NO ADDED FAT	Catfish, coated, baked or broiled, no added fat
26107134	CATFISH, COATED, BAKED OR BROILED, MADE WITH COOKING SPRAY	Catfish, coated, baked or broiled, made with cooking spray
26107140	FISH, CATFISH, FRIED	Fish, catfish, fried
26107141	CATFISH, COATED, FRIED, MADE WITH BUTTER	Catfish, coated, fried, made with butter
26107142	CATFISH, COATED, FRIED, MADE WITH MARGARINE	Catfish, coated, fried, made with margarine
26107143	CATFISH, COATED, FRIED, NO ADDED FAT	Catfish, coated, fried, no added fat
26107144	CATFISH, COATED, FRIED, MADE WITH COOKING SPRAY	Catfish, coated, fried, made with cooking spray
26107160	FISH, CATFISH, STEAMED	Fish, catfish, steamed
26109110	FISH, COD, NFS	Fish, cod, NFS
26109120	FISH, COD, BAKED OR BROILED	Fish, cod, baked or broiled
26109121	COD, BAKED OR BROILED, MADE WITH BUTTER	Cod, baked or broiled, made with butter
26109122	COD, BAKED OR BROILED, MADE WITH MARGARINE	Cod, baked or broiled, made with margarine
26109123	FISH, COD, GRILLED	Fish, cod, grilled
26109124	COD, BAKED OR BROILED, MADE WITH COOKING SPRAY	Cod, baked or broiled, made with cooking spray
26109130	FISH, COD, BAKED OR BROILED, COATED	Fish, cod, baked or broiled, coated
26109131	COD, COATED, BAKED OR BROILED, MADE WITH BUTTER	Cod, coated, baked or broiled, made with butter
26109132	COD, COATED, BAKED OR BROILED, MADE WITH MARGARINE	Cod, coated, baked or broiled, made with margarine
26109133	COD, COATED, BAKED OR BROILED, NO ADDED FAT	Cod, coated, baked or broiled, no added fat
26109134	COD, COATED, BAKED OR BROILED, MADE WITH COOKING SPRAY	Cod, coated, baked or broiled, made with cooking spray
26109140	FISH, COD, FRIED	Fish, cod, fried
26109141	COD, COATED, FRIED, MADE WITH BUTTER	Cod, coated, fried, made with butter
26109142	COD, COATED, FRIED, MADE WITH MARGARINE	Cod, coated, fried, made with margarine
26109143	COD, COATED, FRIED, NO ADDED FAT	Cod, coated, fried, no added fat
26109144	COD, COATED, FRIED, MADE WITH COOKING SPRAY	Cod, coated, fried, made with cooking spray
26109160	FISH, COD, STEAMED	Fish, cod, steamed
26109170	COD, DRIED, SALTED	Cod, dried, salted
26109180	COD, DRIED, SALTED, SALT REMOVED IN WATER	Cod, dried, salted, salt removed in water
26109190	COD, SMOKED	Cod, smoked
26111110	FISH, CROAKER	Fish, croaker
26111120	CROAKER, BAKED OR BROILED, FAT ADDED	Croaker, baked or broiled, fat added
26111121	CROAKER, BAKED OR BROILED, NO ADDED FAT	Croaker, baked or broiled, no added fat
26111130	CROAKER, COATED, BAKED OR BROILED, FAT ADDED	Croaker, coated, baked or broiled, fat added
26111131	CROAKER, COATED, BAKED OR BROILED, NO ADDED FAT	Croaker, coated, baked or broiled, no added fat
26111140	CROAKER, COATED, FRIED	Croaker, coated, fried
26111160	CROAKER, STEAMED OR POACHED	Croaker, steamed or poached
26113110	FISH, EEL	Fish, eel
26113160	EEL, STEAMED OR POACHED	Eel, steamed or poached
26113190	EEL, SMOKED	Eel, smoked
26115000	FLOUNDER, RAW	Flounder, raw
26115110	FISH, FLOUNDER, NFS	Fish, flounder, NFS
26115120	FISH, FLOUNDER, BAKED OR BROILED	Fish, flounder, baked or broiled
26115121	FLOUNDER, BAKED OR BROILED, MADE WITH BUTTER	Flounder, baked or broiled, made with butter
26115122	FLOUNDER, BAKED OR BROILED, MADE WITH MARGARINE	Flounder, baked or broiled, made with margarine
26115123	FISH, FLOUNDER, GRILLED	Fish, flounder, grilled
26115124	FLOUNDER, BAKED OR BROILED, MADE WITH COOKING SPRAY	Flounder, baked or broiled, made with cooking spray
26115130	FISH, FLOUNDER, BAKED OR BROILED, COATED	Fish, flounder, baked or broiled, coated
26115131	FLOUNDER, COATED, BAKED OR BROILED, MADE WITH BUTTER	Flounder, coated, baked or broiled, made with butter
26115132	FLOUNDER, COATED, BAKED OR BROILED, MADE WITH MARGARINE	Flounder, coated, baked or broiled, made with margarine
26115133	FLOUNDER, COATED, BAKED OR BROILED, NO ADDED FAT	Flounder, coated, baked or broiled, no added fat
26115134	FLOUNDER, COATED, BAKED OR BROILED, MADE WITH COOKING SPRAY	Flounder, coated, baked or broiled, made with cooking spray
26115140	FISH, FLOUNDER, FRIED	Fish, flounder, fried
26115141	FLOUNDER, COATED, FRIED, MADE WITH BUTTER	Flounder, coated, fried, made with butter
26115142	FLOUNDER, COATED, FRIED, MADE WITH MARGARINE	Flounder, coated, fried, made with margarine
26115143	FLOUNDER, COATED, FRIED, NO ADDED FAT	Flounder, coated, fried, no added fat
26115144	FLOUNDER, COATED, FRIED, MADE WITH COOKING SPRAY	Flounder, coated, fried, made with cooking spray
26115160	FISH, FLOUNDER, STEAMED	Fish, flounder, steamed
26115190	FLOUNDER, SMOKED	Flounder, smoked
26117110	FISH, HADDOCK, NFS	Fish, haddock, NFS
26117120	FISH, HADDOCK, BAKED OR BROILED	Fish, haddock, baked or broiled
26117121	FISH, HADDOCK, GRILLED	Fish, haddock, grilled
26117130	FISH, HADDOCK, BAKED OR BROILED, COATED	Fish, haddock, baked or broiled, coated
26117131	HADDOCK, COATED, BAKED OR BROILED, NO ADDED FAT	Haddock, coated, baked or broiled, no added fat
26117140	FISH, HADDOCK, FRIED	Fish, haddock, fried
26117160	FISH, HADDOCK, STEAMED	Fish, haddock, steamed
26117190	HADDOCK, SMOKED	Haddock, smoked
26118000	HALIBUT, RAW	Halibut, raw
26118010	FISH, HALIBUT	Fish, halibut
26118020	HALIBUT, BAKED OR BROILED, MADE WITH OIL	Halibut, baked or broiled, made with oil
26118021	HALIBUT, BAKED OR BROILED, MADE WITH BUTTER	Halibut, baked or broiled, made with butter
26118022	HALIBUT, BAKED OR BROILED, MADE WITH MARGARINE	Halibut, baked or broiled, made with margarine
26118023	HALIBUT, BAKED OR BROILED, NO ADDED FAT	Halibut, baked or broiled, no added fat
26118024	HALIBUT, BAKED OR BROILED, MADE WITH COOKING SPRAY	Halibut, baked or broiled, made with cooking spray
26118030	HALIBUT, COATED, BAKED OR BROILED, MADE WITH OIL	Halibut, coated, baked or broiled, made with oil
26118031	HALIBUT, COATED, BAKED OR BROILED, MADE WITH BUTTER	Halibut, coated, baked or broiled, made with butter
26118032	HALIBUT, COATED, BAKED OR BROILED, MADE WITH MARGARINE	Halibut, coated, baked or broiled, made with margarine
26118033	HALIBUT, COATED, BAKED OR BROILED, NO ADDED FAT	Halibut, coated, baked or broiled, no added fat
26118034	HALIBUT, COATED, BAKED OR BROILED, MADE WITH COOKING SPRAY	Halibut, coated, baked or broiled, made with cooking spray
26118040	HALIBUT, COATED, FRIED, MADE WITH OIL	Halibut, coated, fried, made with oil
26118041	HALIBUT, COATED, FRIED, MADE WITH BUTTER	Halibut, coated, fried, made with butter
26118042	HALIBUT, COATED, FRIED, MADE WITH MARGARINE	Halibut, coated, fried, made with margarine
26118043	HALIBUT, COATED, FRIED, NO ADDED FAT	Halibut, coated, fried, no added fat
26118044	HALIBUT, COATED, FRIED, MADE WITH COOKING SPRAY	Halibut, coated, fried, made with cooking spray
26118050	HALIBUT, STEAMED OR POACHED	Halibut, steamed or poached
26118060	HALIBUT, SMOKED	Halibut, smoked
26119100	HERRING, RAW	Herring, raw
26119110	FISH, HERRING	Fish, herring
26119120	HERRING, BAKED OR BROILED, FAT ADDED	Herring, baked or broiled, fat added
26119121	HERRING, BAKED OR BROILED, NO ADDED FAT	Herring, baked or broiled, no added fat
26119130	HERRING, COATED, BAKED OR BROILED, FAT ADDED	Herring, coated, baked or broiled, fat added
26119131	HERRING, COATED, BAKED OR BROILED, NO ADDED FAT	Herring, coated, baked or broiled, no added fat
26119140	HERRING, COATED, FRIED	Herring, coated, fried
26119160	HERRING, PICKLED, IN CREAM SAUCE	Herring, pickled, in cream sauce
26119170	HERRING, DRIED, SALTED	Herring, dried, salted
26119180	FISH, PICKLED	Fish, pickled
26119190	HERRING, SMOKED, KIPPERED	Herring, smoked, kippered
26121100	MACKEREL, RAW	Mackerel, raw
26121110	FISH, MACKEREL, NFS	Fish, mackerel, NFS
26121120	FISH, MACKEREL, BAKED OR BROILED	Fish, mackerel, baked or broiled
26121121	FISH, MACKEREL, GRILLED	Fish, mackerel, grilled
26121131	FISH, MACKEREL, BAKED OR BROILED, COATED	Fish, mackerel, baked or broiled, coated
26121132	MACKEREL, COATED, BAKED OR BROILED, NO ADDED FAT	Mackerel, coated, baked or broiled, no added fat
26121140	FISH, MACKEREL, FRIED	Fish, mackerel, fried
26121160	MACKEREL, PICKLED	Mackerel, pickled
26121180	FISH, MACKEREL, CANNED	Fish, mackerel, canned
26121190	MACKEREL, SMOKED	Mackerel, smoked
26123100	MULLET, RAW	Mullet, raw
26123110	FISH, MULLET	Fish, mullet
26123120	MULLET, BAKED OR BROILED, FAT ADDED	Mullet, baked or broiled, fat added
26123121	MULLET, BAKED OR BROILED, NO ADDED FAT	Mullet, baked or broiled, no added fat
26123130	MULLET, COATED, BAKED OR BROILED, FAT ADDED	Mullet, coated, baked or broiled, fat added
26123131	MULLET, COATED, BAKED OR BROILED, NO ADDED FAT	Mullet, coated, baked or broiled, no added fat
26123140	MULLET, COATED, FRIED	Mullet, coated, fried
26123160	MULLET, STEAMED OR POACHED	Mullet, steamed or poached
26125100	OCEAN PERCH, RAW	Ocean perch, raw
26125110	OCEAN PERCH, COOKED, NS AS TO COOKING METHOD	Ocean perch, cooked, NS as to cooking method
26125120	OCEAN PERCH, BAKED OR BROILED, FAT ADDED	Ocean perch, baked or broiled, fat added
26125121	OCEAN PERCH, BAKED OR BROILED, NO ADDED FAT	Ocean perch, baked or broiled, no added fat
26125130	OCEAN PERCH, COATED, BAKED OR BROILED, FAT ADDED	Ocean perch, coated, baked or broiled, fat added
26125131	OCEAN PERCH, COATED, BAKED OR BROILED, NO ADDED FAT	Ocean perch, coated, baked or broiled, no added fat
26125140	OCEAN PERCH, COATED, FRIED	Ocean perch, coated, fried
26125160	OCEAN PERCH, STEAMED OR POACHED	Ocean perch, steamed or poached
26127110	FISH, PERCH, NFS	Fish, perch, NFS
26127120	FISH, PERCH, BAKED OR BROILED	Fish, perch, baked or broiled
26127121	PERCH, BAKED OR BROILED, MADE WITH BUTTER	Perch, baked or broiled, made with butter
26127122	PERCH, BAKED OR BROILED, MADE WITH MARGARINE	Perch, baked or broiled, made with margarine
26127123	FISH, PERCH, GRILLED	Fish, perch, grilled
26127124	PERCH, BAKED OR BROILED, MADE WITH COOKING SPRAY	Perch, baked or broiled, made with cooking spray
26127130	FISH, PERCH, BAKED OR BROILED, COATED	Fish, perch, baked or broiled, coated
26127131	PERCH, COATED, BAKED OR BROILED, MADE WITH BUTTER	Perch, coated, baked or broiled, made with butter
26127132	PERCH, COATED, BAKED OR BROILED, MADE WITH MARGARINE	Perch, coated, baked or broiled, made with margarine
26127133	PERCH, COATED, BAKED OR BROILED, NO ADDED FAT	Perch, coated, baked or broiled, no added fat
26127134	PERCH, COATED, BAKED OR BROILED, MADE WITH COOKING SPRAY	Perch, coated, baked or broiled, made with cooking spray
26127140	FISH, PERCH, FRIED	Fish, perch, fried
26127141	PERCH, COATED, FRIED, MADE WITH BUTTER	Perch, coated, fried, made with butter
26127142	PERCH, COATED, FRIED, MADE WITH MARGARINE	Perch, coated, fried, made with margarine
26127143	PERCH, COATED, FRIED, NO ADDED FAT	Perch, coated, fried, no added fat
26127144	PERCH, COATED, FRIED, MADE WITH COOKING SPRAY	Perch, coated, fried, made with cooking spray
26127160	FISH, PERCH, STEAMED	Fish, perch, steamed
26129110	FISH, PIKE	Fish, pike
26129120	PIKE, BAKED OR BROILED, FAT ADDED	Pike, baked or broiled, fat added
26129121	PIKE, BAKED OR BROILED, NO ADDED FAT	Pike, baked or broiled, no added fat
26129130	PIKE, COATED, BAKED OR BROILED, FAT ADDED	Pike, coated, baked or broiled, fat added
26129131	PIKE, COATED, BAKED OR BROILED, NO ADDED FAT	Pike, coated, baked or broiled, no added fat
26129140	PIKE, COATED, FRIED	Pike, coated, fried
26129160	PIKE, STEAMED OR POACHED	Pike, steamed or poached
26131100	POMPANO, RAW	Pompano, raw
26131110	FISH, POMPANO, NFS	Fish, pompano, NFS
26131120	FISH, POMPANO, BAKED OR BROILED	Fish, pompano, baked or broiled
26131121	FISH, POMPANO, GRILLED	Fish, pompano, grilled
26131130	FISH, POMPANO, BAKED OR BROILED, COATED	Fish, pompano, baked or broiled, coated
26131131	POMPANO, COATED, BAKED OR BROILED, NO ADDED FAT	Pompano, coated, baked or broiled, no added fat
26131140	FISH, POMPANO, FRIED	Fish, pompano, fried
26131160	FISH, POMPANO, STEAMED	Fish, pompano, steamed
26131190	POMPANO, SMOKED	Pompano, smoked
26133100	PORGY, RAW	Porgy, raw
26133110	FISH, SNAPPER	Fish, snapper
26133120	PORGY, BAKED OR BROILED, FAT ADDED	Porgy, baked or broiled, fat added
26133121	PORGY, BAKED OR BROILED, NO ADDED FAT	Porgy, baked or broiled, no added fat
26133130	PORGY, COATED, BAKED OR BROILED, FAT ADDED	Porgy, coated, baked or broiled, fat added
26133131	PORGY, COATED, BAKED OR BROILED, NO ADDED FAT	Porgy, coated, baked or broiled, no added fat
26133140	PORGY, COATED, FRIED	Porgy, coated, fried
26133160	PORGY, STEAMED OR POACHED	Porgy, steamed or poached
26135110	RAY, COOKED, NS AS TO COOKING METHOD	Ray, cooked, NS as to cooking method
26135120	RAY, BAKED OR BROILED, FAT ADDED	Ray, baked or broiled, fat added
26135121	RAY, BAKED OR BROILED, NO ADDED FAT	Ray, baked or broiled, no added fat
26135130	RAY, COATED, BAKED OR BROILED, FAT ADDED	Ray, coated, baked or broiled, fat added
26135131	RAY, COATED, BAKED OR BROILED, NO ADDED FAT	Ray, coated, baked or broiled, no added fat
26135140	RAY, COATED, FRIED	Ray, coated, fried
26135160	RAY, STEAMED OR POACHED	Ray, steamed or poached
26137100	FISH, SALMON, RAW	Fish, salmon, raw
26137110	FISH, SALMON, NFS	Fish, salmon, NFS
26137120	FISH, SALMON, BAKED OR BROILED	Fish, salmon, baked or broiled
26137121	SALMON, BAKED OR BROILED, MADE WITH BUTTER	Salmon, baked or broiled, made with butter
26137122	SALMON, BAKED OR BROILED, MADE WITH MARGARINE	Salmon, baked or broiled, made with margarine
26137123	FISH, SALMON, GRILLED	Fish, salmon, grilled
26137124	SALMON, BAKED OR BROILED, MADE WITH COOKING SPRAY	Salmon, baked or broiled, made with cooking spray
26137130	FISH, SALMON, BAKED OR BROILED, COATED	Fish, salmon, baked or broiled, coated
26137131	SALMON, COATED, BAKED OR BROILED, MADE WITH BUTTER	Salmon, coated, baked or broiled, made with butter
26137132	SALMON, COATED, BAKED OR BROILED, MADE WITH MARGARINE	Salmon, coated, baked or broiled, made with margarine
26137133	SALMON, COATED, BAKED OR BROILED, NO ADDED FAT	Salmon, coated, baked or broiled, no added fat
26137134	SALMON, COATED, BAKED OR BROILED, MADE WITH COOKING SPRAY	Salmon, coated, baked or broiled, made with cooking spray
26137140	FISH, SALMON, FRIED	Fish, salmon, fried
26137141	SALMON, COATED, FRIED, MADE WITH BUTTER	Salmon, coated, fried, made with butter
26137142	SALMON, COATED, FRIED, MADE WITH MARGARINE	Salmon, coated, fried, made with margarine
26137143	SALMON, COATED, FRIED, NO ADDED FAT	Salmon, coated, fried, no added fat
26137144	SALMON, COATED, FRIED, MADE WITH COOKING SPRAY	Salmon, coated, fried, made with cooking spray
26137160	FISH, SALMON, STEAMED	Fish, salmon, steamed
26137170	SALMON, DRIED	Salmon, dried
26137180	FISH, SALMON, CANNED	Fish, salmon, canned
26137190	FISH, SALMON, SMOKED	Fish, salmon, smoked
26139110	SARDINES, COOKED	Sardines, cooked
26139170	SARDINES, DRIED	Sardines, dried
26139180	FISH, SARDINES, CANNED	Fish, sardines, canned
26139190	SARDINES, SKINLESS, BONELESS, PACKED IN WATER	Sardines, skinless, boneless, packed in water
26141110	FISH, BASS, NFS	Fish, bass, NFS
26141120	FISH, BASS, BAKED OR BROILED	Fish, bass, baked or broiled
26141121	FISH, BASS, GRILLED	Fish, bass, grilled
26141130	FISH, BASS, BAKED OR BROILED, COATED	Fish, bass, baked or broiled, coated
26141131	SEA BASS, COATED, BAKED OR BROILED, NO ADDED FAT	Sea bass, coated, baked or broiled, no added fat
26141140	FISH, BASS, FRIED	Fish, bass, fried
26141160	FISH, BASS, STEAMED	Fish, bass, steamed
26141180	SEA BASS, PICKLED	Sea bass, pickled
26143110	FISH, SHARK	Fish, shark
26143120	SHARK, BAKED OR BROILED, FAT ADDED	Shark, baked or broiled, fat added
26143121	SHARK, BAKED OR BROILED, NO ADDED FAT	Shark, baked or broiled, no added fat
26143130	SHARK, COATED, BAKED OR BROILED, FAT ADDED	Shark, coated, baked or broiled, fat added
26143131	SHARK, COATED, BAKED OR BROILED, NO ADDED FAT	Shark, coated, baked or broiled, no added fat
26143140	SHARK, COATED, FRIED	Shark, coated, fried
26143160	SHARK, STEAMED OR POACHED	Shark, steamed or poached
26147110	STURGEON, COOKED, NS AS TO COOKING METHOD	Sturgeon, cooked, NS as to cooking method
26147120	STURGEON, BAKED OR BROILED, FAT ADDED	Sturgeon, baked or broiled, fat added
26147130	STURGEON, STEAMED	Sturgeon, steamed
26147140	STURGEON, COATED, FRIED	Sturgeon, coated, fried
26147190	STURGEON, SMOKED	Sturgeon, smoked
26149110	FISH, SWORDFISH	Fish, swordfish
26149120	SWORDFISH, BAKED OR BROILED, FAT ADDED	Swordfish, baked or broiled, fat added
26149121	SWORDFISH, BAKED OR BROILED, NO ADDED FAT	Swordfish, baked or broiled, no added fat
26149130	SWORDFISH, COATED, BAKED OR BROILED, FAT ADDED	Swordfish, coated, baked or broiled, fat added
26149131	SWORDFISH, COATED, BAKED OR BROILED, NO ADDED FAT	Swordfish, coated, baked or broiled, no added fat
26149140	SWORDFISH, COATED, FRIED	Swordfish, coated, fried
26149160	SWORDFISH, STEAMED OR POACHED	Swordfish, steamed or poached
26151110	FISH, TROUT, NFS	Fish, trout, NFS
26151120	FISH, TROUT, BAKED OR BROILED	Fish, trout, baked or broiled
26151121	TROUT, BAKED OR BROILED, MADE WITH BUTTER	Trout, baked or broiled, made with butter
26151122	TROUT, BAKED OR BROILED, MADE WITH MARGARINE	Trout, baked or broiled, made with margarine
26151123	FISH, TROUT, GRILLED	Fish, trout, grilled
26151124	TROUT, BAKED OR BROILED, MADE WITH COOKING SPRAY	Trout, baked or broiled, made with cooking spray
26151130	FISH, TROUT, BAKED OR BROILED, COATED	Fish, trout, baked or broiled, coated
26151131	TROUT, COATED, BAKED OR BROILED, MADE WITH BUTTER	Trout, coated, baked or broiled, made with butter
26151132	TROUT, COATED, BAKED OR BROILED, MADE WITH MARGARINE	Trout, coated, baked or broiled, made with margarine
26151133	TROUT, COATED, BAKED OR BROILED, NO ADDED FAT	Trout, coated, baked or broiled, no added fat
26151134	TROUT, COATED, BAKED OR BROILED, MADE WITH COOKING SPRAY	Trout, coated, baked or broiled, made with cooking spray
26151140	FISH, TROUT, FRIED	Fish, trout, fried
26151141	TROUT, COATED, FRIED, MADE WITH BUTTER	Trout, coated, fried, made with butter
26151142	TROUT, COATED, FRIED, MADE WITH MARGARINE	Trout, coated, fried, made with margarine
26151143	TROUT, COATED, FRIED, NO ADDED FAT	Trout, coated, fried, no added fat
26151144	TROUT, COATED, FRIED, MADE WITH COOKING SPRAY	Trout, coated, fried, made with cooking spray
26151160	FISH, TROUT, STEAMED	Fish, trout, steamed
26151190	TROUT, SMOKED	Trout, smoked
26153100	FISH, TUNA, RAW	Fish, tuna, raw
26153110	FISH, TUNA, NFS	Fish, tuna, NFS
26153120	FISH, TUNA, COOKED	Fish, tuna, cooked
26153122	TUNA, FRESH, BAKED OR BROILED, NO ADDED FAT	Tuna, fresh, baked or broiled, no added fat
26153130	TUNA, FRESH, COATED, BAKED OR BROILED, FAT ADDED	Tuna, fresh, coated, baked or broiled, fat added
26153131	TUNA, FRESH, COATED, BAKED OR BROILED, NO ADDED FAT	Tuna, fresh, coated, baked or broiled, no added fat
26153140	TUNA, FRESH, COATED, FRIED	Tuna, fresh, coated, fried
26153160	TUNA, FRESH, STEAMED OR POACHED	Tuna, fresh, steamed or poached
26153170	TUNA, FRESH, DRIED	Tuna, fresh, dried
26153190	TUNA, FRESH, SMOKED	Tuna, fresh, smoked
26155110	FISH, TUNA, CANNED	Fish, tuna, canned
26155180	TUNA, CANNED, OIL PACK	Tuna, canned, oil pack
26155190	TUNA, CANNED, WATER PACK	Tuna, canned, water pack
26157110	FISH, WHITING, NFS	Fish, whiting, NFS
26157120	FISH, WHITING, BAKED OR BROILED	Fish, whiting, baked or broiled
26157121	WHITING, BAKED OR BROILED, MADE WITH BUTTER	Whiting, baked or broiled, made with butter
26157122	WHITING, BAKED OR BROILED, MADE WITH MARGARINE	Whiting, baked or broiled, made with margarine
26157123	FISH, WHITING, GRILLED	Fish, whiting, grilled
26157124	WHITING, BAKED OR BROILED, MADE WITH COOKING SPRAY	Whiting, baked or broiled, made with cooking spray
26157130	FISH, WHITING, BAKED OR BROILED, COATED	Fish, whiting, baked or broiled, coated
26157131	WHITING, COATED, BAKED OR BROILED, MADE WITH BUTTER	Whiting, coated, baked or broiled, made with butter
26157132	WHITING, COATED, BAKED OR BROILED, MADE WITH MARGARINE	Whiting, coated, baked or broiled, made with margarine
26157133	WHITING, COATED, BAKED OR BROILED, NO ADDED FAT	Whiting, coated, baked or broiled, no added fat
26157134	WHITING, COATED, BAKED OR BROILED, MADE WITH COOKING SPRAY	Whiting, coated, baked or broiled, made with cooking spray
26157140	FISH, WHITING, FRIED	Fish, whiting, fried
26157141	WHITING, COATED, FRIED, MADE WITH BUTTER	Whiting, coated, fried, made with butter
26157142	WHITING, COATED, FRIED, MADE WITH MARGARINE	Whiting, coated, fried, made with margarine
26157143	WHITING, COATED, FRIED, NO ADDED FAT	Whiting, coated, fried, no added fat
26157144	WHITING, COATED, FRIED, MADE WITH COOKING SPRAY	Whiting, coated, fried, made with cooking spray
26157160	FISH, WHITING, STEAMED	Fish, whiting, steamed
26158000	FISH, TILAPIA, NFS	Fish, tilapia, NFS
26158010	FISH, TILAPIA, BAKED OR BROILED	Fish, tilapia, baked or broiled
26158011	TILAPIA, BAKED OR BROILED, MADE WITH BUTTER	Tilapia, baked or broiled, made with butter
26158012	TILAPIA, BAKED OR BROILED, MADE WITH MARGARINE	Tilapia, baked or broiled, made with margarine
26158013	FISH, TILAPIA, GRILLED	Fish, tilapia, grilled
26158014	TILAPIA, BAKED OR BROILED, MADE WITH COOKING SPRAY	Tilapia, baked or broiled, made with cooking spray
26158020	FISH, TILAPIA, BAKED OR BROILED, COATED	Fish, tilapia, baked or broiled, coated
26158021	TILAPIA, COATED, BAKED OR BROILED, MADE WITH BUTTER	Tilapia, coated, baked or broiled, made with butter
26158022	TILAPIA, COATED, BAKED OR BROILED, MADE WITH MARGARINE	Tilapia, coated, baked or broiled, made with margarine
26158023	TILAPIA, COATED, BAKED OR BROILED, NO ADDED FAT	Tilapia, coated, baked or broiled, no added fat
26158024	TILAPIA, COATED, BAKED OR BROILED, MADE WITH COOKING SPRAY	Tilapia, coated, baked or broiled, made with cooking spray
26158030	FISH, TILAPIA, FRIED	Fish, tilapia, fried
26158031	TILAPIA, COATED, FRIED, MADE WITH BUTTER	Tilapia, coated, fried, made with butter
26158032	TILAPIA, COATED, FRIED, MADE WITH MARGARINE	Tilapia, coated, fried, made with margarine
26158033	TILAPIA, COATED, FRIED, NO ADDED FAT	Tilapia, coated, fried, no added fat
26158034	TILAPIA, COATED, FRIED, MADE WITH COOKING SPRAY	Tilapia, coated, fried, made with cooking spray
26158050	FISH, TILAPIA, STEAMED	Fish, tilapia, steamed
26158100	FISH, WHITE, MIXED SPECIES, NFS	Fish, white, mixed species, NFS
26158110	FISH, WHITE, MIXED SPECIES, BAKED OR BROILED	Fish, white, mixed species, baked or broiled
26158120	FISH, WHITE, MIXED SPECIES, BAKED OR BROILED, COATED	Fish, white, mixed species, baked or broiled, coated
26158130	FISH, WHITE, MIXED SPECIES, FRIED	Fish, white, mixed species, fried
26158140	FISH, WHITE, MIXED SPECIES, STEAMED	Fish, white, mixed species, steamed
26158150	FISH, WHITE, MIXED SPECIES, GRILLED	Fish, white, mixed species, grilled
26203110	FROG LEGS	Frog legs
26203160	FROG LEGS, STEAMED	Frog legs, steamed
26205110	OCTOPUS	Octopus
26205160	OCTOPUS, STEAMED	Octopus, steamed
26205170	OCTOPUS, DRIED	Octopus, dried
26205180	OCTOPUS, DRIED, BOILED	Octopus, dried, boiled
26205190	OCTOPUS, SMOKED	Octopus, smoked
26207110	ROE, SHAD, COOKED	Roe, shad, cooked
26209100	ROE, HERRING	Roe, herring
26211100	CAVIAR	Caviar
26213100	SQUID, RAW	Squid, raw
26213120	CALAMARI, COOKED	Calamari, cooked
26213121	SQUID, BAKED OR BROILED, NO ADDED FAT	Squid, baked or broiled, no added fat
26213130	SQUID, COATED, BAKED OR BROILED, FAT ADDED	Squid, coated, baked or broiled, fat added
26213131	SQUID, COATED, BAKED OR BROILED, NO ADDED FAT	Squid, coated, baked or broiled, no added fat
26213140	CALAMARI, FRIED	Calamari, fried
26213160	SQUID, STEAMED OR BOILED	Squid, steamed or boiled
26213170	SQUID, DRIED	Squid, dried
26213180	SQUID, PICKLED	Squid, pickled
26213190	SQUID, CANNED	Squid, canned
26215120	TURTLE	Turtle
26300000	SHELLFISH, NFS	Shellfish, NFS
26301110	ABALONE	Abalone
26301140	ABALONE, FLOURED OR BREADED, FRIED	Abalone, floured or breaded, fried
26301160	ABALONE, STEAMED OR POACHED	Abalone, steamed or poached
26303100	CLAMS, RAW	Clams, raw
26303110	CLAMS, NFS	Clams, NFS
26303120	CLAMS, BAKED OR BROILED	Clams, baked or broiled
26303121	CLAMS, BAKED OR BROILED, NO ADDED FAT	Clams, baked or broiled, no added fat
26303130	CLAMS, COATED, BAKED OR BROILED, FAT ADDED	Clams, coated, baked or broiled, fat added
26303131	CLAMS, COATED, BAKED OR BROILED, NO ADDED FAT	Clams, coated, baked or broiled, no added fat
26303140	CLAMS, FRIED	Clams, fried
26303160	CLAMS, STEAMED OR BOILED	Clams, steamed or boiled
26303180	CLAMS, CANNED	Clams, canned
26303190	CLAMS, SMOKED, IN OIL	Clams, smoked, in oil
26305110	CRAB, COOKED, NS AS TO COOKING METHOD	Crab, cooked, NS as to cooking method
26305120	CRAB, BAKED OR BROILED, FAT ADDED	Crab, baked or broiled, fat added
26305121	CRAB, BAKED OR BROILED, NO ADDED FAT	Crab, baked or broiled, no added fat
26305130	CRAB, COATED, BAKED OR BROILED, FAT ADDED	Crab, coated, baked or broiled, fat added
26305131	CRAB, COATED, BAKED OR BROILED, NO ADDED FAT	Crab, coated, baked or broiled, no added fat
26305160	CRAB	Crab
26305180	CRAB, CANNED	Crab, canned
26307140	CRAB, SOFT SHELL	Crab, soft shell
26309140	CRAYFISH, FRIED	Crayfish, fried
26309160	CRAYFISH, COOKED	Crayfish, cooked
26311110	LOBSTER	Lobster
26311120	LOBSTER, BAKED OR BROILED, FAT ADDED	Lobster, baked or broiled, fat added
26311121	LOBSTER, BAKED OR BROILED, NO ADDED FAT	Lobster, baked or broiled, no added fat
26311140	LOBSTER, COATED, FRIED	Lobster, coated, fried
26311160	LOBSTER, STEAMED OR BOILED	Lobster, steamed or boiled
26311170	LOBSTER, COATED, BAKED OR BROILED, FAT ADDED	Lobster, coated, baked or broiled, fat added
26311171	LOBSTER, COATED, BAKED OR BROILED, NO ADDED FAT	Lobster, coated, baked or broiled, no added fat
26311180	LOBSTER, CANNED	Lobster, canned
26313100	MUSSELS, RAW	Mussels, raw
26313110	MUSSELS	Mussels
26313160	MUSSELS, STEAMED OR POACHED	Mussels, steamed or poached
26315100	OYSTERS, RAW	Oysters, raw
26315110	OYSTERS, COOKED, NS AS TO COOKING METHOD	Oysters, cooked, NS as to cooking method
26315120	OYSTERS, BAKED OR BROILED	Oysters, baked or broiled
26315121	OYSTERS, BAKED OR BROILED, NO ADDED FAT	Oysters, baked or broiled, no added fat
26315130	OYSTERS, STEAMED	Oysters, steamed
26315140	OYSTERS, FRIED	Oysters, fried
26315160	OYSTERS, COATED, BAKED OR BROILED, FAT ADDED	Oysters, coated, baked or broiled, fat added
26315161	OYSTERS, COATED, BAKED OR BROILED, NO ADDED FAT	Oysters, coated, baked or broiled, no added fat
26315180	OYSTERS, CANNED	Oysters, canned
26315190	OYSTERS, SMOKED	Oysters, smoked
26317110	SCALLOPS, COOKED, NS AS TO COOKING METHOD	Scallops, cooked, NS as to cooking method
26317120	SCALLOPS, BAKED OR BROILED	Scallops, baked or broiled
26317121	SCALLOPS, GRILLED	Scallops, grilled
26317130	SCALLOPS, STEAMED OR BOILED	Scallops, steamed or boiled
26317140	SCALLOPS, FRIED	Scallops, fried
26317160	SCALLOPS, COATED, BAKED OR BROILED, FAT ADDED	Scallops, coated, baked or broiled, fat added
26317161	SCALLOPS, COATED, BAKED OR BROILED, NO ADDED FAT	Scallops, coated, baked or broiled, no added fat
26319110	SHRIMP, NFS	Shrimp, NFS
26319120	SHRIMP, BAKED OR BROILED	Shrimp, baked or broiled
26319121	SHRIMP, BAKED OR BROILED, MADE WITH BUTTER	Shrimp, baked or broiled, made with butter
26319122	SHRIMP, BAKED OR BROILED, MADE WITH MARGARINE	Shrimp, baked or broiled, made with margarine
26319123	SHRIMP, GRILLED	Shrimp, grilled
26319124	SHRIMP, BAKED OR BROILED, MADE WITH COOKING SPRAY	Shrimp, baked or broiled, made with cooking spray
26319130	SHRIMP, STEAMED OR BOILED	Shrimp, steamed or boiled
26319140	SHRIMP, FRIED	Shrimp, fried
26319141	SHRIMP, COATED, FRIED, MADE WITH BUTTER	Shrimp, coated, fried, made with butter
26319142	SHRIMP, COATED, FRIED, MADE WITH MARGARINE	Shrimp, coated, fried, made with margarine
26319143	SHRIMP, COATED, FRIED, NO ADDED FAT	Shrimp, coated, fried, no added fat
26319144	SHRIMP, COATED, FRIED, MADE WITH COOKING SPRAY	Shrimp, coated, fried, made with cooking spray
26319145	SHRIMP, COATED, FRIED, FROM FAST FOOD / RESTAURANT	Shrimp, coated, fried, from fast food / restaurant
26319160	SHRIMP, BAKED OR BROILED, COATED	Shrimp, baked or broiled, coated
26319161	SHRIMP, COATED, BAKED OR BROILED, MADE WITH BUTTER	Shrimp, coated, baked or broiled, made with butter
26319162	SHRIMP, COATED, BAKED OR BROILED, MADE WITH MARGARINE	Shrimp, coated, baked or broiled, made with margarine
26319163	SHRIMP, COATED, BAKED OR BROILED, NO ADDED FAT	Shrimp, coated, baked or broiled, no added fat
26319164	SHRIMP, COATED, BAKED OR BROILED, MADE WITH COOKING SPRAY	Shrimp, coated, baked or broiled, made with cooking spray
26319170	SHRIMP, DRIED	Shrimp, dried
26319180	SHRIMP, CANNED	Shrimp, canned
26321110	ESCARGOT	Escargot
27100100	BARBECUE MEAT, NFS	Barbecue meat, NFS
27111000	BEEF WITH TOMATO-BASED SAUCE	Beef with tomato-based sauce
27111100	BEEF GOULASH	Beef goulash
27111200	BEEF BURGUNDY	Beef burgundy
27111300	BEEF STEW, NO POTATOES, TOMATO-BASED SAUCE, MEXICAN STYLE	Beef stew, no potatoes, tomato-based sauce, Mexican style
27111310	BEEF STEW, NO POTATOES, TOMATO-BASED SAUCE, WITH CHILI PEPPE	Beef stew, no potatoes, tomato-based sauce, with chili peppers, Mexican style
27111400	CHILI CON CARNE, NS AS TO BEANS	Chili con carne, NS as to beans
27111405	CHILI CON CARNE WITH BEANS, FROM RESTAURANT	Chili con carne with beans, from restaurant
27111406	CHILI CON CARNE WITH BEANS, HOME RECIPE	Chili con carne with beans, home recipe
27111407	CHILI CON CARNE WITH BEANS, CANNED	Chili con carne with beans, canned
27111410	CHILI CON CARNE WITH BEANS	Chili con carne with beans
27111420	CHILI CON CARNE WITHOUT BEANS	Chili con carne without beans
27111430	CHILI CON CARNE, NS AS TO BEANS, WITH CHEESE	Chili con carne, NS as to beans, with cheese
27111440	CHILI CON CARNE WITH BEANS AND CHEESE	Chili con carne with beans and cheese
27111500	SLOPPY JOE, NO BUN	Sloppy joe, no bun
27112000	BEEF WITH GRAVY	Beef with gravy
27112010	SALISBURY STEAK WITH GRAVY	Salisbury steak with gravy
27113000	BEEF WITH CREAM OR WHITE SAUCE	Beef with cream or white sauce
27113100	BEEF STROGANOFF	Beef stroganoff
27113200	CREAMED CHIPPED OR DRIED BEEF	Creamed chipped or dried beef
27113300	SWEDISH MEATBALLS WITH CREAM OR WHITE SAUCE	Swedish meatballs with cream or white sauce
27114000	BEEF WITH MUSHROOM SAUCE	Beef with mushroom sauce
27115000	BEEF WITH SOY-BASED SAUCE	Beef with soy-based sauce
27115100	STEAK TERIYAKI	Steak teriyaki
27116100	BEEF CURRY	Beef curry
27116110	BEEF CURRY WITH RICE	Beef curry with rice
27116200	BARBECUE BEEF, WITH SAUCE	Barbecue beef, with sauce
27116210	BARBECUE BEEF, NO SAUCE	Barbecue beef, no sauce
27116300	BEEF WITH SWEET AND SOUR SAUCE	Beef with sweet and sour sauce
27116350	STEWED SEASONED GROUND BEEF, MEXICAN STYLE	Stewed seasoned ground beef, Mexican style
27116400	STEAK TARTARE	Steak tartare
27118110	MEATBALLS, PUERTO RICAN STYLE	Meatballs, Puerto Rican style
27118120	STEWED SEASONED GROUND BEEF, PUERTO RICAN STYLE	Stewed seasoned ground beef, Puerto Rican style
27118130	STEWED DRIED BEEF, PUERTO RICAN STYLE	Stewed dried beef, Puerto Rican style
27118140	STUFFED POT ROAST, PUERTO RICAN STYLE, NFS	Stuffed pot roast, Puerto Rican style, NFS
27118180	BEEF STEW, MEAT WITH GRAVY, NO POTATOES, PUERTO RICAN STYLE	Beef stew, meat with gravy, no potatoes, Puerto Rican style
27120020	HAM OR PORK WITH GRAVY	Ham or pork with gravy
27120030	BARBECUE PORK, WITH SAUCE	Barbecue pork, with sauce
27120040	BARBECUE PORK, NO SAUCE	Barbecue pork, no sauce
27120060	SWEET AND SOUR PORK	Sweet and sour pork
27120080	HAM STROGANOFF	Ham stroganoff
27120090	HAM OR PORK WITH MUSHROOM SAUCE	Ham or pork with mushroom sauce
27120100	HAM OR PORK WITH TOMATO-BASED SAUCE	Ham or pork with tomato-based sauce
27120110	SAUSAGE WITH TOMATO-BASED SAUCE	Sausage with tomato-based sauce
27120120	SAUSAGE GRAVY	Sausage gravy
27120130	PORK STEW, NO POTATOES, TOMATO-BASED SAUCE, MEXICAN STYLE	Pork stew, no potatoes, tomato-based sauce, Mexican style
27120150	PORK OR HAM WITH SOY-BASED SAUCE	Pork or ham with soy-based sauce
27120210	CHILI HOT DOG, NO BUN	Chili hot dog, no bun
27120250	FRANKFURTERS OR HOT DOGS WITH TOMATO-BASED SAUCE	Frankfurters or hot dogs with tomato-based sauce
27121000	PORK WITH CHILI AND TOMATOES	Pork with chili and tomatoes
27121010	STEWED PORK, PUERTO RICAN STYLE	Stewed pork, Puerto Rican style
27121410	CHILI CON CARNE WITH BEANS, MADE WITH PORK	Chili con carne with beans, made with pork
27130010	LAMB OR MUTTON WITH GRAVY	Lamb or mutton with gravy
27130050	LAMB OR MUTTON GOULASH	Lamb or mutton goulash
27133010	STEWED GOAT, PUERTO RICAN STYLE	Stewed goat, Puerto Rican style
27135010	VEAL WITH GRAVY	Veal with gravy
27135020	VEAL SCALLOPINI	Veal scallopini
27135030	VEAL WITH CREAM SAUCE	Veal with cream sauce
27135040	VEAL WITH BUTTER SAUCE	Veal with butter sauce
27135050	VEAL MARSALA	Veal Marsala
27135110	VEAL PARMIGIANA	Veal parmigiana
27135150	VEAL CORDON BLEU	Veal cordon bleu
27136050	VENISON OR DEER WITH TOMATO-BASED SAUCE	Venison or deer with tomato-based sauce
27136080	VENISON OR DEER WITH GRAVY	Venison or deer with gravy
27136100	CHILI CON CARNE WITH VENISON/DEER AND BEANS	Chili con carne with venison/deer and beans
27141000	CHICKEN OR TURKEY CACCIATORE	Chicken or turkey cacciatore
27141030	SPAGHETTI SAUCE WITH POULTRY	Spaghetti sauce with poultry
27141035	SPAGHETTI SAUCE WITH POULTRY AND ADDED VEGETABLES	Spaghetti sauce with poultry and added vegetables
27141050	STEWED CHICKEN WITH TOMATO-BASED SAUCE, MEXICAN STYLE	Stewed chicken with tomato-based sauce, Mexican style
27141500	CHILI CON CARNE WITH CHICKEN OR TURKEY AND BEANS	Chili con carne with chicken or turkey and beans
27142000	CHICKEN WITH GRAVY	Chicken with gravy
27142100	CHICKEN OR TURKEY FRICASSEE	Chicken or turkey fricassee
27142200	TURKEY WITH GRAVY	Turkey with gravy
27143000	CHICKEN OR TURKEY WITH CREAM SAUCE	Chicken or turkey with cream sauce
27144000	CHICKEN OR TURKEY WITH MUSHROOM SAUCE	Chicken or turkey with mushroom sauce
27145000	CHICKEN OR TURKEY WITH TERIYAKI	Chicken or turkey with teriyaki
27146011	BARBECUE CHICKEN	Barbecue chicken
27146100	SWEET AND SOUR CHICKEN OR TURKEY	Sweet and sour chicken or turkey
27146110	SWEET AND SOUR CHICKEN OR TURKEY, WITHOUT VEGETABLES	Sweet and sour chicken or turkey, without vegetables
27146150	CHICKEN CURRY	Chicken curry
27146155	CHICKEN CURRY WITH RICE	Chicken curry with rice
27146160	CHICKEN WITH MOLE SAUCE	Chicken with mole sauce
27146200	CHICKEN OR TURKEY WITH CHEESE SAUCE	Chicken or turkey with cheese sauce
27146250	CHICKEN OR TURKEY CORDON BLEU	Chicken or turkey cordon bleu
27146300	CHICKEN OR TURKEY PARMIGIANA	Chicken or turkey parmigiana
27146350	ORANGE CHICKEN	Orange chicken
27146360	SESAME CHICKEN	Sesame chicken
27146400	CHICKEN KIEV	Chicken kiev
27148010	STUFFED CHICKEN, DRUMSTICK OR BREAST, PUERTO RICAN STYLE	Stuffed chicken, drumstick or breast, Puerto Rican style
27150010	FISH WITH CREAM OR WHITE SAUCE, NOT TUNA OR LOBSTER	Fish with cream or white sauce, not tuna or lobster
27150020	CRAB, DEVILED	Crab, deviled
27150030	CRAB IMPERIAL	Crab imperial
27150050	FISH TIMBALE OR MOUSSE	Fish timbale or mousse
27150060	LOBSTER NEWBURG	Lobster newburg
27150070	LOBSTER WITH BUTTER SAUCE	Lobster with butter sauce
27150110	SHRIMP COCKTAIL	Shrimp cocktail
27150120	TUNA WITH CREAM OR WHITE SAUCE	Tuna with cream or white sauce
27150130	SEAFOOD THERMIDOR	Seafood thermidor
27150140	SEAFOOD SAUCE	Seafood sauce
27150151	SPAGHETTI SAUCE WITH SEAFOOD	Spaghetti sauce with seafood
27150155	SPAGHETTI SAUCE WITH SEAFOOD AND ADDED VEGETABLES	Spaghetti sauce with seafood and added vegetables
27150160	SHRIMP WITH LOBSTER SAUCE	Shrimp with lobster sauce
27150170	SWEET AND SOUR SHRIMP	Sweet and sour shrimp
27150210	FISH SAUCE	Fish sauce
27150230	SHRIMP SCAMPI	Shrimp scampi
27150250	FISH MOOCHIM	Fish moochim
27150310	FISH WITH TOMATO-BASED SAUCE	Fish with tomato-based sauce
27150320	FISH CURRY	Fish curry
27150325	FISH CURRY WITH RICE	Fish curry with rice
27150330	MUSSELS WITH TOMATO-BASED SAUCE	Mussels with tomato-based sauce
27150350	SARDINES WITH TOMATO-BASED SAUCE	Sardines with tomato-based sauce
27150370	SARDINES WITH MUSTARD SAUCE	Sardines with mustard sauce
27150410	SHRIMP TERIYAKI	Shrimp teriyaki
27150510	SCALLOPS WITH CHEESE SAUCE	Scallops with cheese sauce
27151030	CEVICHE	Ceviche
27151040	CRABS IN TOMATO-BASED SAUCE, PUERTO RICAN STYLE	Crabs in tomato-based sauce, Puerto Rican style
27151050	SHRIMP IN GARLIC SAUCE, PUERTO RICAN STYLE	Shrimp in garlic sauce, Puerto Rican style
27151070	BACALAO GUISADO	Bacalao guisado
27160010	MEAT WITH BARBECUE SAUCE, NS AS TO TYPE OF MEAT	Meat with barbecue sauce, NS as to type of meat
27160100	MEATBALLS, NS AS TO TYPE OF MEAT, WITH SAUCE	Meatballs, NS as to type of meat, with sauce
27161010	MEAT LOAF, PUERTO RICAN STYLE	Meat loaf, Puerto Rican style
27162010	MEAT WITH TOMATO-BASED SAUCE	Meat with tomato-based sauce
27162040	SPAGHETTI SAUCE WITH MEAT	Spaghetti sauce with meat
27162060	SPAGHETTI SAUCE WITH MEAT AND ADDED VEGETABLES	Spaghetti sauce with meat and added vegetables
27162500	STEWED, SEASONED, GROUND BEEF AND PORK, MEXICAN STYLE	Stewed, seasoned, ground beef and pork, Mexican style
27163010	MEAT WITH GRAVY, NS AS TO TYPE OF MEAT,	Meat with gravy, NS as to type of meat,
27211000	BEEF AND POTATOES, NO SAUCE	Beef and potatoes, no sauce
27211100	BEEF STEW WITH POTATOES, TOMATO-BASED SAUCE	Beef stew with potatoes, tomato-based sauce
27211110	BEEF STEW WITH POTATOES, TOMATO-BASED SAUCE, MEXICAN STYLE	Beef stew with potatoes, tomato-based sauce, Mexican style
27211150	BEEF GOULASH WITH POTATOES	Beef goulash with potatoes
27211190	BEEF AND POTATOES WITH CREAM SAUCE, WHITE SAUCE OR MUSHROOM	Beef and potatoes with cream sauce, white sauce or mushroom sauce
27211200	BEEF STEW WITH POTATOES, GRAVY	Beef stew with potatoes, gravy
27211300	BEEF, ROAST, HASH	Beef, roast, hash
27211400	CORNED BEEF HASH	Corned beef hash
27211500	BEEF AND POTATOES WITH CHEESE SAUCE	Beef and potatoes with cheese sauce
27211550	STEWED, SEASONED, GROUND BEEF WITH POTATOES, MEXICAN STYLE	Stewed, seasoned, ground beef with potatoes, Mexican style
27212000	BEEF AND NOODLES, NO SAUCE	Beef and noodles, no sauce
27212050	BEEF AND MACARONI WITH CHEESE SAUCE	Beef and macaroni with cheese sauce
27212100	BEEF AND NOODLES WITH TOMATO-BASED SAUCE	Beef and noodles with tomato-based sauce
27212120	CHILI CON CARNE WITH BEANS AND MACARONI	Chili con carne with beans and macaroni
27212150	BEEF GOULASH WITH NOODLES	Beef goulash with noodles
27212200	BEEF AND NOODLES WITH GRAVY	Beef and noodles with gravy
27212300	BEEF AND NOODLES WITH CREAM OR WHITE SAUCE	Beef and noodles with cream or white sauce
27212350	BEEF STROGANOFF WITH NOODLES	Beef stroganoff with noodles
27212400	BEEF AND NOODLES WITH MUSHROOM SAUCE	Beef and noodles with mushroom sauce
27212500	BEEF AND NOODLES WITH SOY-BASED SAUCE	Beef and noodles with soy-based sauce
27213000	BEEF AND RICE, NO SAUCE	Beef and rice, no sauce
27213010	BIRYANI WITH MEAT	Biryani with meat
27213100	BEEF AND RICE WITH TOMATO-BASED SAUCE	Beef and rice with tomato-based sauce
27213120	PORCUPINE BALLS WITH TOMATO-BASED SAUCE	Porcupine balls with tomato-based sauce
27213150	CHILI CON CARNE WITH BEANS AND RICE	Chili con carne with beans and rice
27213200	BEEF AND RICE WITH GRAVY	Beef and rice with gravy
27213300	BEEF AND RICE WITH CREAM SAUCE	Beef and rice with cream sauce
27213400	BEEF AND RICE WITH MUSHROOM SAUCE	Beef and rice with mushroom sauce
27213420	PORCUPINE BALLS WITH MUSHROOM SAUCE	Porcupine balls with mushroom sauce
27213500	BEEF AND RICE WITH SOY-BASED SAUCE	Beef and rice with soy-based sauce
27213600	BEEF AND RICE WITH CHEESE SAUCE	Beef and rice with cheese sauce
27214100	MEAT LOAF MADE WITH BEEF	Meat loaf made with beef
27214110	MEAT LOAF MADE WITH BEEF, WITH TOMATO-BASED SAUCE	Meat loaf made with beef, with tomato-based sauce
27214300	BEEF WELLINGTON	Beef wellington
27214500	CORNED BEEF PATTY	Corned beef patty
27218110	STUFFED POT ROAST, WITH POTATOES, PUERTO RICAN STYLE	Stuffed pot roast, with potatoes, Puerto Rican style
27218210	BEEF STEW WITH POTATOES, PUERTO RICAN STYLE	Beef stew with potatoes, Puerto Rican style
27218310	STEWED CORNED BEEF, PUERTO RICAN STYLE	Stewed corned beef, Puerto Rican style
27220010	MEAT LOAF MADE WITH HAM	Meat loaf made with ham
27220020	HAM AND NOODLES WITH CREAM OR WHITE SAUCE	Ham and noodles with cream or white sauce
27220030	HAM AND RICE WITH MUSHROOM SAUCE	Ham and rice with mushroom sauce
27220050	HAM OR PORK WITH STUFFING	Ham or pork with stuffing
27220080	HAM CROQUETTE	Ham croquette
27220110	PORK AND RICE WITH TOMATO-BASED SAUCE	Pork and rice with tomato-based sauce
27220120	SAUSAGE AND RICE WITH TOMATO-BASED SAUCE	Sausage and rice with tomato-based sauce
27220150	SAUSAGE AND RICE WITH MUSHROOM SAUCE	Sausage and rice with mushroom sauce
27220170	SAUSAGE AND RICE WITH CHEESE SAUCE	Sausage and rice with cheese sauce
27220190	SAUSAGE AND NOODLES WITH CREAM OR WHITE SAUCE	Sausage and noodles with cream or white sauce
27220210	HAM AND NOODLES, NO SAUCE	Ham and noodles, no sauce
27220310	HAM OR PORK AND RICE, NO SAUCE	Ham or pork and rice, no sauce
27220510	HAM OR PORK AND POTATOES WITH GRAVY	Ham or pork and potatoes with gravy
27220520	HAM OR PORK AND POTATOES WITH CHEESE SAUCE	Ham or pork and potatoes with cheese sauce
27221100	STEWED PIG'S FEET, PUERTO RICAN STYLE	Stewed pig's feet, Puerto Rican style
27221110	STUFFED PORK ROAST, PUERTO RICAN STYLE	Stuffed pork roast, Puerto Rican style
27221150	PORK STEW, WITH POTATOES, TOMATO-BASED SAUCE, MEXICAN STYLE	Pork stew, with potatoes, tomato-based sauce, Mexican style
27230010	LAMB OR MUTTON LOAF	Lamb or mutton loaf
27231000	LAMB OR MUTTON AND POTATOES WITH GRAVY	Lamb or mutton and potatoes with gravy
27232000	LAMB OR MUTTON AND POTATOES WITH TOMATO-BASED SAUCE	Lamb or mutton and potatoes with tomato-based sauce
27233000	LAMB OR MUTTON AND NOODLES WITH GRAVY	Lamb or mutton and noodles with gravy
27235000	MEAT LOAF MADE WITH VENISON/DEER	Meat loaf made with venison/deer
27235750	VEAL AND NOODLES WITH CREAM OR WHITE SAUCE	Veal and noodles with cream or white sauce
27236000	VENISON OR DEER AND NOODLES WITH CREAM OR WHITE SAUCE	Venison or deer and noodles with cream or white sauce
27241000	CHICKEN OR TURKEY HASH	Chicken or turkey hash
27241010	CHICKEN OR TURKEY AND POTATOES WITH GRAVY	Chicken or turkey and potatoes with gravy
27242000	CHICKEN OR TURKEY AND NOODLES, NO SAUCE	Chicken or turkey and noodles, no sauce
27242200	CHICKEN OR TURKEY AND NOODLES WITH GRAVY	Chicken or turkey and noodles with gravy
27242250	CHICKEN OR TURKEY AND NOODLES WITH MUSHROOM SAUCE	Chicken or turkey and noodles with mushroom sauce
27242300	CHICKEN OR TURKEY AND NOODLES WITH CREAM OR WHITE SAUCE	Chicken or turkey and noodles with cream or white sauce
27242310	CHICKEN OR TURKEY AND NOODLES WITH CHEESE SAUCE	Chicken or turkey and noodles with cheese sauce
27242350	CHICKEN OR TURKEY TETRAZZINI	Chicken or turkey tetrazzini
27242400	CHICKEN OR TURKEY AND NOODLES WITH TOMATO-BASED SAUCE	Chicken or turkey and noodles with tomato-based sauce
27242500	CHICKEN OR TURKEY AND NOODLES WITH SOY-BASED SAUCE	Chicken or turkey and noodles with soy-based sauce
27243000	CHICKEN OR TURKEY AND RICE, NO SAUCE	Chicken or turkey and rice, no sauce
27243100	BIRYANI WITH CHICKEN	Biryani with chicken
27243300	CHICKEN OR TURKEY AND RICE WITH CREAM SAUCE	Chicken or turkey and rice with cream sauce
27243400	CHICKEN OR TURKEY AND RICE WITH MUSHROOM SAUCE	Chicken or turkey and rice with mushroom sauce
27243500	CHICKEN OR TURKEY AND RICE WITH TOMATO-BASED SAUCE	Chicken or turkey and rice with tomato-based sauce
27243600	CHICKEN OR TURKEY AND RICE WITH SOY-BASED SAUCE	Chicken or turkey and rice with soy-based sauce
27246100	CHICKEN OR TURKEY WITH DUMPLINGS	Chicken or turkey with dumplings
27246200	CHICKEN OR TURKEY WITH STUFFING	Chicken or turkey with stuffing
27246300	CHICKEN OR TURKEY CAKE, PATTY, OR CROQUETTE	Chicken or turkey cake, patty, or croquette
27246400	CHICKEN OR TURKEY SOUFFLE	Chicken or turkey souffle
27246500	MEAT LOAF MADE WITH CHICKEN OR TURKEY	Meat loaf made with chicken or turkey
27246505	MEAT LOAF MADE WITH CHICKEN OR TURKEY, WITH TOMATO-BASED SAU	Meat loaf made with chicken or turkey, with tomato-based sauce
27250020	CLAMS, STUFFED	Clams, stuffed
27250030	CODFISH BALL OR CAKE	Codfish ball or cake
27250040	CRAB, CAKE	Crab, cake
27250050	FISH, CAKE OR PATTY	Fish, cake or patty
27250060	GEFILTE FISH	Gefilte fish
27250070	FISH, SALMON CAKE OR PATTY	Fish, salmon cake or patty
27250080	SALMON LOAF	Salmon loaf
27250110	SCALLOPS AND NOODLES WITH CHEESE SAUCE	Scallops and noodles with cheese sauce
27250120	SHRIMP AND NOODLES, NO SAUCE	Shrimp and noodles, no sauce
27250122	SHRIMP AND NOODLES WITH GRAVY	Shrimp and noodles with gravy
27250124	SHRIMP AND NOODLES WITH MUSHROOM SAUCE	Shrimp and noodles with mushroom sauce
27250126	SHRIMP AND NOODLES WITH CREAM OR WHITE SAUCE	Shrimp and noodles with cream or white sauce
27250128	SHRIMP AND NOODLES WITH SOY-BASED SAUCE	Shrimp and noodles with soy-based sauce
27250130	SHRIMP AND NOODLES WITH CHEESE SAUCE	Shrimp and noodles with cheese sauce
27250132	SHRIMP AND NOODLES WITH TOMATO SAUCE	Shrimp and noodles with tomato sauce
27250150	TUNA LOAF	Tuna loaf
27250160	TUNA CAKE OR PATTY	Tuna cake or patty
27250210	CLAM CAKE OR PATTY	Clam cake or patty
27250220	OYSTER FRITTER	Oyster fritter
27250250	FLOUNDER WITH CRAB STUFFING	Flounder with crab stuffing
27250260	LOBSTER WITH BREAD STUFFING, BAKED	Lobster with bread stuffing, baked
27250270	CLAMS CASINO	Clams Casino
27250300	MACKEREL CAKE OR PATTY	Mackerel cake or patty
27250310	HADDOCK CAKE OR PATTY	Haddock cake or patty
27250400	SHRIMP, CAKE OR PATTY	Shrimp, cake or patty
27250410	SHRIMP WITH CRAB STUFFING	Shrimp with crab stuffing
27250450	SHRIMP TOAST	Shrimp toast
27250520	IMITATION CRAB MEAT	Imitation crab meat
27250550	SEAFOOD SOUFFLE	Seafood souffle
27250610	TUNA NOODLE CASSEROLE WITH CREAM OR WHITE SAUCE	Tuna noodle casserole with cream or white sauce
27250630	TUNA NOODLE CASSEROLE WITH MUSHROOM SAUCE	Tuna noodle casserole with mushroom sauce
27250710	TUNA AND RICE WITH MUSHROOM SAUCE	Tuna and rice with mushroom sauce
27250810	FISH AND RICE WITH TOMATO-BASED SAUCE	Fish and rice with tomato-based sauce
27250820	FISH AND RICE WITH CREAM SAUCE	Fish and rice with cream sauce
27250830	FISH AND RICE WITH MUSHROOM SAUCE	Fish and rice with mushroom sauce
27250900	FISH AND NOODLES WITH MUSHROOM SAUCE	Fish and noodles with mushroom sauce
27250950	SHELLFISH AND NOODLES WITH TOMATO-BASED SAUCE	Shellfish and noodles with tomato-based sauce
27251010	STEWED SALMON, PUERTO RICAN STYLE	Stewed salmon, Puerto Rican style
27260010	MEAT LOAF, NS AS TO TYPE OF MEAT	Meat loaf, NS as to type of meat
27260050	MEATBALLS, WITH BREADING, NS AS TO TYPE OF MEAT, WITH GRAVY	Meatballs, with breading, NS as to type of meat, with gravy
27260080	MEAT LOAF MADE WITH BEEF AND PORK	Meat loaf made with beef and pork
27260090	MEAT LOAF MADE WITH BEEF, VEAL AND PORK	Meat loaf made with beef, veal and pork
27260100	MEAT LOAF MADE WITH BEEF AND PORK, WITH TOMATO-BASED SAUCE	Meat loaf made with beef and pork, with tomato-based sauce
27260110	HASH, NS AS TO TYPE OF MEAT	Hash, NS as to type of meat
27260500	VIENNA SAUSAGES STEWED WITH POTATOES, PUERTO RICAN STYLE	Vienna sausages stewed with potatoes, Puerto Rican style
27260510	LIVER DUMPLING	Liver dumpling
27261000	BREADED BRAINS, PUERTO RICAN STYLE	Breaded brains, Puerto Rican style
27261500	STEWED, SEASONED, GROUND BEEF AND PORK WITH POTATOES, MEXICA	Stewed, seasoned, ground beef and pork with potatoes, Mexican style
27311110	BEEF, POTATOES, AND VEGETABLES INCLUDING CARROTS, BROCCOLI,	Beef, potatoes, and vegetables including carrots, broccoli, and/or dark-green leafy; no sauce
27311120	BEEF, POTATOES, AND VEGETABLES, EXCLUDING CARROTS, BROCCOLI,	Beef, potatoes, and vegetables, excluding carrots, broccoli, and dark-green leafy; no sauce
27311210	CORNED BEEF, POTATOES, AND VEGETABLES INCLUDING CARROTS, BRO	Corned beef, potatoes, and vegetables including carrots, broccoli, and/or dark-green leafy; no sauce
27311220	CORNED BEEF, POTATOES, AND VEGETABLES EXCLUDING CARROTS, BRO	Corned beef, potatoes, and vegetables excluding carrots, broccoli, and dark-green leafy; no sauce
27311310	BEEF STEW WITH POTATOES AND VEGETABLES INCLUDING CARROTS, BR	Beef stew with potatoes and vegetables including carrots, broccoli, and/or dark-green leafy; tomato-based sauce
27311320	BEEF STEW WITH POTATOES AND VEGETABLES EXCLUDING CARROTS, BR	Beef stew with potatoes and vegetables excluding carrots, broccoli, and dark-green leafy; tomato-based sauce
27311410	BEEF STEW WITH POTATOES AND VEGETABLES INCLUDING CARROTS, BR	Beef stew with potatoes and vegetables including carrots, broccoli, and/or dark-green leafy; gravy
27311420	BEEF STEW WITH POTATOES AND VEGETABLES EXCLUDING CARROTS, BR	Beef stew with potatoes and vegetables excluding carrots, broccoli, and dark-green leafy; gravy
27311510	SHEPHERD'S PIE	Shepherd's pie
27311600	BEEF, POTATOES, AND VEGETABLES INCLUDING CARROTS, BROCCOLI,	Beef, potatoes, and vegetables including carrots, broccoli, and/or dark-green leafy; gravy
27311605	BEEF, POTATOES, AND VEGETABLES EXCLUDING CARROTS, BROCCOLI,	Beef, potatoes, and vegetables excluding carrots, broccoli, and dark-green leafy; gravy
27311610	BEEF, POTATOES, AND VEGETABLES INCLUDING CARROTS, BROCCOLI,	Beef, potatoes, and vegetables including carrots, broccoli, and/or dark-green leafy; cream sauce, white sauce, or mushroom sauce
27311620	BEEF, POTATOES, AND VEGETABLES EXCLUDING CARROTS, BROCCOLI,	Beef, potatoes, and vegetables excluding carrots, broccoli, and dark-green leafy; cream sauce, white sauce, or mushroom sauce
27311625	BEEF, POTATOES, AND VEGETABLES INCLUDING CARROTS, BROCCOLI,	Beef, potatoes, and vegetables including carrots, broccoli, and/or dark-green leafy; tomato-based sauce
27311630	BEEF, POTATOES, AND VEGETABLES EXCLUDING CARROTS, BROCCOLI,	Beef, potatoes, and vegetables excluding carrots, broccoli, and dark-green leafy; tomato-based sauce
27311635	BEEF, POTATOES, AND VEGETABLES INCLUDING CARROTS, BROCCOLI,	Beef, potatoes, and vegetables including carrots, broccoli, and/or dark-green leafy; cheese sauce
27311640	BEEF, POTATOES, AND VEGETABLES EXCLUDING CARROTS, BROCCOLI,	Beef, potatoes, and vegetables excluding carrots, broccoli, and dark-green leafy; cheese sauce
27311645	BEEF, POTATOES, AND VEGETABLES INCLUDING CARROTS, BROCCOLI,	Beef, potatoes, and vegetables including carrots, broccoli, and/or dark-green leafy; soy-based sauce
27311650	BEEF, POTATOES, AND VEGETABLES EXCLUDING CARROTS, BROCCOLI,	Beef, potatoes, and vegetables excluding carrots, broccoli, and dark-green leafy; soy-based sauce
27313010	BEEF, NOODLES, AND VEGETABLES INCLUDING CARROTS, BROCCOLI, A	Beef, noodles, and vegetables including carrots, broccoli, and/or dark-green leafy; no sauce
27313020	BEEF, NOODLES, AND VEGETABLES EXCLUDING CARROTS, BROCCOLI, A	Beef, noodles, and vegetables excluding carrots, broccoli, and dark-green leafy; no sauce
27313110	BEEF CHOW MEIN OR CHOP SUEY WITH NOODLES	Beef chow mein or chop suey with noodles
27313150	BEEF, NOODLES, AND VEGETABLES INCLUDING CARROTS, BROCCOLI, A	Beef, noodles, and vegetables including carrots, broccoli, and/or dark-green leafy; soy-based sauce
27313160	BEEF, NOODLES, AND VEGETABLES EXCLUDING CARROTS, BROCCOLI, A	Beef, noodles, and vegetables excluding carrots, broccoli, and dark-green leafy; soy-based sauce
27313210	BEEF, NOODLES, AND VEGETABLES INCLUDING CARROTS, BROCCOLI, A	Beef, noodles, and vegetables including carrots, broccoli, and/or dark-green leafy; tomato-based sauce
27313220	BEEF, NOODLES, AND VEGETABLES EXCLUDING CARROTS, BROCCOLI, A	Beef, noodles, and vegetables excluding carrots, broccoli, and dark-green leafy; tomato-based sauce
27313310	BEEF, NOODLES, AND VEGETABLES INCLUDING CARROTS, BROCCOLI, A	Beef, noodles, and vegetables including carrots, broccoli, and/or dark-green leafy; mushroom sauce
27313320	BEEF, NOODLES, AND VEGETABLES EXCLUDING CARROTS, BROCCOLI, A	Beef, noodles, and vegetables excluding carrots, broccoli, and dark-green leafy; mushroom sauce
27313410	BEEF, NOODLES, AND VEGETABLES INCLUDING CARROTS, BROCCOLI, A	Beef, noodles, and vegetables including carrots, broccoli, and/or dark-green leafy; gravy
27313420	BEEF, NOODLES, AND VEGETABLES EXCLUDING CARROTS, BROCCOLI, A	Beef, noodles, and vegetables excluding carrots, broccoli, and dark-green leafy; gravy
27315010	BEEF, RICE, AND VEGETABLES INCLUDING CARROTS, BROCCOLI, AND/	Beef, rice, and vegetables including carrots, broccoli, and/or dark-green leafy; no sauce
27315020	BEEF, RICE, AND VEGETABLES EXCLUDING CARROTS, BROCCOLI, AND	Beef, rice, and vegetables excluding carrots, broccoli, and dark-green leafy; no sauce
27315210	BEEF, RICE, AND VEGETABLES INCLUDING CARROTS, BROCCOLI, AND/	Beef, rice, and vegetables including carrots, broccoli, and/or dark-green leafy; tomato-based sauce
27315220	BEEF, RICE, AND VEGETABLES EXCLUDING CARROTS, BROCCOLI, AND/	Beef, rice, and vegetables excluding carrots, broccoli, and/or dark-green leafy; tomato-based sauce
[truncated: 12,528 more rows]
